# Supplementary material for: Reference genome and comparative genome analysis for the WHO reference strain for Mycobacterium bovis BCG Danish, the present tuberculosis vaccine
Source: BMC Genomics. 2019 Jul 8;20:561. doi: 10.1186/s12864-019-5909-5 (PMC6615170; doi:10.1186/s12864-019-5909-5)
Supplement: Supplementary file 2 — Table S8. Distribution of regions of difference, deletions and tandem duplications (DU1 and DU2) in the different BCG strains compared to M. bovis AF2122_97 (NC_002945.4). (XLSX 14 kb) [file 12864_2019_5909_MOESM2_ESM.xlsx]

## Sheet: Blad1
Table S8. Distribution of regions of difference, deletions and tandem duplications (DU1 and DU2) in the different BCG strains compared to M. bovisAF2122_97 (NC_002945.4) [1]. Adapted from reference [2]; only the RD and deleted genes that could be verified on the assembled genomes [3] upon manual inspection are included. The regions of difference, deletions and DU are grouped according to their oc…
Region of difference	M. bovis	Russia	Moreau	Japan (Tokyo)	Sweden	Birkhaug	Prague	China*	Glaxo	Danish (Copenhagen)	Frappier	Connaught	Mexico	Tice	China	Phipps	Pasteur
RDPan (Rv3887c-Rv3889c)	Deleted	Present	Present	Present	Present	Present	Present	Present	Present	Present	Present	Present	Present	Present	Present	Present	Present
RD1	Mb3901 to Mb3909c	Deleted	Deleted	Deleted	Deleted	Deleted	Deleted	Deleted	Deleted	Deleted	Deleted	Deleted	Deleted	Deleted	Deleted	Deleted	Deleted
RD3	Mb1599 to Mb1612c	Deleted	Deleted	Deleted	Deleted	Deleted	Deleted	Deleted	Deleted	Deleted	Deleted	Deleted	Deleted	Deleted	Deleted	Deleted	Deleted
NN-RD5	Mb2377c	Deletion	Deletion	Deletion	Deletion	Deletion	Deletion	Deletion	Deletion	Deletion	Deletion	Deletion	Deletion	Deletion	Deletion	Deletion	Deletion
hspR-PPE8	Mb0361-62c	102 bp del	102 bp del	102 bp del	102 bp del	102 bp del	102 bp del	102 bp del	102 bp del	102 bp del	102 bp del	102 bp del	102 bp del	102 bp del	102 bp del	102 bp del	102 bp del
Mb1758c-59c	Mb1758c-59c	114 bp del	114 bp del	114 bp del	114 bp del	114 bp del	114 bp del	114 bp del	114 bp del	114 bp del	114 bp del	114 bp del	114 bp del	114 bp del	114 bp del	114 bp del	114 bp del
Mb2165c-66c	Mb2165c-66c	116 bp del	116 bp del	116 bp del	116 bp del	116 bp del	116 bp del	116 bp del	116 bp del	116 bp del	116 bp del	116 bp del	116 bp del	116 bp del	116 bp del	116 bp del	116 bp del
dnaQ-Mb3739	Mb3738c-39	59 bp del	59 bp del	59 bp del	59 bp del	59 bp del	59 bp del	59 bp del	59 bp del	59 bp del	59 bp del	59 bp del	59 bp del	59 bp del	59 bp del	59 bp del	59 bp del
IS6110 upstream of PhoP	Mb0780	Present	Present	Present	Deleted	Deleted	Deleted	Deleted	Deleted	Deleted	Deleted	Deleted	Deleted	Deleted	Deleted	Deleted	Deleted
RDRussia	Mb3723c to Mb3724	Deleted	Present	Present	Present	Present	Present	Present	Present	Present	Present	Present	Present	Present	Present	Present	Present
RDMoreau (Rv3887c)	Deleted (part of RDPan)	Present	876 bp del	Present	Present	Present	Present	Present	Present	Present	Present	Present	Present	Present	Present	Present	Present
RD16	Mb3433 to Mb3439c	Present	Deleted	Present	Present	Present	Present	Present	Present	Present	Present	Present	Present	Present	Present	Present	Present
fadD26-ppsA	Mb2955 to Mb2956	Present	976 bp del	Present	Present	Present	Present	Present	Present	Present	Present	Present	Present	Present	Present	Present	Present
RDJapan	Mb3439c	Present	Deleted (<RD16)	22 bp del	Present	Present	Present	Present	Present	Present	Present	Present	Present	Present	Present	Present	Present
trcR	Mb1062c	Present	Present	Present	244 bp del	244 bp del	Present	Present	Present	Present	Present	Present	Present	Present	Present	Present	Present
whiB3	Mb3450	Present	Present	Present	111 bp del	111 bp del	Present	Present	Present	Present	Present	Present	Present	Present	Present	Present	Present
guaB1-gnd1	Mb1874c-75c	Present	Present	Present	Present	118 bp del	Present	Present	Present	Present	Present	Present	Present	Present	Present	Present	Present
RD2	Mb2000 to Mb2010	Present	Present	Present	Present	Present	Deleted	Deleted	Deleted	Deleted	Deleted	Deleted	Deleted	Deleted	Deleted	Deleted	Deleted
nRD18	Mb1221 to Mb1223	Present	Present	Present	Present	Present	Present	Present	Present	Present	Deleted	Deleted	Deleted	Deleted	Deleted	Deleted	Deleted
Mb1571	Mb1571	Present	Present	Present	Present	Present	Present	Present	Present	Present	10 bp del	10 bp del	10 bp del	10 bp del	10 bp del	10 bp del	10 bp del
RD15 (Brosch 2007), RD08 (Behr 1999)	Mb0317 to Mb0320	Present	Present	Present	Present	Present	Present	Present	Present	Present	Deleted	Deleted	Present	Present	Present	Present	Present
RDFrappier	Mb3525c to Mb3527c	Present	Present	Present	Present	Present	Present	Present	Present	Present	Deleted	Present	Present	Present	Present	Present	Present
RDMexico	Mb3890 to Mb3892c	Present	Present	Present	Present	Present	Present	Present	Present	Present	Present	Present	Deleted	Present	Present	Present	Present
Mb0096c	Mb0096c	Present	Present	Present	Present	Present	Present	Present	Present	Present	Present	Present	Present	43 bp indel	Present	Present	Present
RD14	Mb1795 to Mb1802c	Present	Present	Present	Present	Present	Present	Present	Present	Present	Present	Present	Present	Present	Present	Deleted	Deleted
RDDenmark/Glaxo	Mb1839 to Mb1840	Present	Present	Present	Present	Present	Present	Present	Deleted	Deleted	Present	Present	Present	Present	Present	Present	Present
frdBC	Mb1579	Present	Present	Present	Present	Present	Present	Present	5 bp ins	Present	Present	Present	Present	Present	Present	Present	Present
PhoR	Mb0781	Present	Present	Present	11 bp del	11 bp del	Present	ND	10 bp del	10 bp del	1 bp del	1 bp del	Present	Present	Present	Present	Present
PhoP	Mb0780	Present	Present	Present	Present	Present	1 bp ins	ND	Present	Present	Present	Present	Present	Present	Present	Present	Present
DU1-like duplication	-	-	-	-	-	DU1-Birkhaug	-	-	-	DU1-Danish in certain substrains, e.g. Danish 1331 NIBSC 07/270 WHO reference	-	-	-	-	DU1-China	-	DU1-Pasteur in certain substrains, e.g. Pasteur 1173P2
other type of DU than DU1 or DU2	-	-	-	-	-	-	-	-	-	-	-	-	-	DU-Tice	-	-	-
type of DU2	-	I			II		III				IV
References 1. Malone MK. Mycobacterium bovis AF2122/97 genome assembly. NCBI Nucleotide Database. 2017. NC_002945.4. 2. Abdallah AM, Hill-Cawthorne GA, Otto TD, Coll F, Guerra-Assunção JA, Gao G, et al. Genomic expression catalogue of a global collection of BCG vaccine strains show evidence for highly diverged metabolic and cell-wall adaptations. Sci Rep. 2015;5:15443. 3. Abdallah AM, Hill-Cawtho…
