# Supplementary material for: Reference genome and comparative genome analysis for the WHO reference strain for Mycobacterium bovis BCG Danish, the present tuberculosis vaccine
Source: BMC Genomics. 2019 Jul 8;20:561. doi: 10.1186/s12864-019-5909-5 (PMC6615170; doi:10.1186/s12864-019-5909-5)
Supplement: Supplementary file 3 — Table S9. Ortholog of mycobacterial genes between M. tb H37Rv, M. bovis BCG Pasteur, M. bovis BCG Danish WT and sapM KO. (XLSX 880 kb) [file 12864_2019_5909_MOESM3_ESM.xlsx]

## Sheet: Worksheet 1_All CDS
Table S9. Ortholog of mycobacterial genes between M. tb H37Rv, M. bovis BCG Pasteur, M. bovis BCG Danish WT and sapM KO. In worksheet 1 all CDS for the different strains are depicted, as well as two Venn diagrams illustrating the ortholog between the different strains. In worksheet 2 the duplicated CDS are shown for the BCG strains (M. tb contains no tandem duplications)
M. tuberculosis H37Rv					M. bovis BCG Pasteur 1173P2					M. bovis BCG Danish 1331					M. bovis BCG Danish 1331 sapM KO						Legend		DU1-Pasteur
(4032 CDS)					(3988 CDS)					(4034 CDS)					(3959 CDS)								DU2-IV in Pasteur
start M. tb	end M. tb	CDS name/locus_tag M. tb	locus_tag M. tb	length M. tb	start Pasteur	end Pasteur	CDS name/locus_tag Pasteur	locus_tag Pasteur	length Pasteur	start Danish	end Danish	CDS name/locus_tag Danish	locus_tag Danish	length Danish	start Danish sapM KO	end Danish sapM KO	CDS name/locus_tag Danish sapM KO	locus_tag Danish sapM KO	length Danish sapM KO
1	1524	dnaA	Rv0001	1524	1	1524	dnaA_1	BCG_0001	1524	1	1524	dnaA_1	BCGDan_0001	1524	1	1524	dnaA_1	BCGDan_sapMKO_0001	1524				DU1-Danish
2052	3260	dnaN	Rv0002	1209	2052	3260	dnaN_1	BCG_0002	1209	2052	3260	dnaN_1	BCGDan_0002	1209	2127	3260	dnaN_1	BCGDan_sapMKO_0002	1134				DU2-III in Danish
3280	4437	recF	Rv0003	1158	3280	4437	recF_1	BCG_0003	1158	3280	4437	recF_1	BCGDan_0003	1158	3451	4437	recF_1	BCGDan_sapMKO_0003	987
4434	4997	Rv0004	Rv0004	564	4434	4997	BCG_0004	BCG_0004	564	4434	4997	BCGDan_0004	BCGDan_0004	564	4434	4997	BCGDan_sapMKO_0004	BCGDan_sapMKO_0004	564				M. tb gene is split in BCG
5240	7267	gyrB	Rv0005	2028	5123	7267	gyrB_1	BCG_0005	2145	5123	7267	gyrB_1	BCGDan_0005	2145	5123	7267	gyrB_1	BCGDan_sapMKO_0005	2145
7302	9818	gyrA	Rv0006	2517	7302	9818	gyrA_1	BCG_0006	2517	7302	9818	gyrA	BCGDan_0006	2517	7302	9818	gyrA	BCGDan_sapMKO_0006	2517				truncated sapM
9914	10828	Rv0007	Rv0007	915	9914	10828	BCG_0007	BCG_0007	915	9914	10828	BCGDan_0007	BCGDan_0007	915	9914	10828	BCGDan_sapMKO_0007	BCGDan_sapMKO_0007	915
11874	12311	Rv0008c	Rv0008c	438	11874	12311	BCG_0008c	BCG_0008c	438	11874	12311	BCGDan_0010	BCGDan_0010	438	11874	12311	BCGDan_sapMKO_0010	BCGDan_sapMKO_0010	438			NA	not applicable
12468	13016	ppiA	Rv0009	549	12468	13016	ppiA_1	BCG_0009	549	12468	13016	ppiA_2	BCGDan_0011	549	12468	13016	ppiA_2	BCGDan_sapMKO_0011	549
13133	13558	Rv0010c	Rv0010c	426	13222	13557	BCG_0010c	BCG_0010c	336	13222	13557	BCGDan_0012	BCGDan_0012	336	13222	13557	BCGDan_sapMKO_0012	BCGDan_sapMKO_0012	336		Venn diagrams showing the shared and unique CDS
13714	13995	Rv0011c	Rv0011c	282	13713	13994	BCG_0011c	BCG_0011c	282	13713	13997	BCGDan_0013	BCGDan_0013	285	13713	13997	BCGDan_sapMKO_0013	BCGDan_sapMKO_0013	285		among M. tb H37Rv, BCG Pasteur and BCG Danish genome
14089	14877	Rv0012	Rv0012	789	14088	14876	BCG_0012	BCG_0012	789	14088	14876	BCGDan_0014	BCGDan_0014	789	14178	14876	BCGDan_sapMKO_0014	BCGDan_sapMKO_0014	699
14914	15612	trpG	Rv0013	699	14913	15611	trpG_1	BCG_0013	699	14913	15611	trpG	BCGDan_0015	699	14913	15611	trpG	BCGDan_sapMKO_0015	699
15590	17470	pknB	Rv0014c	1881	15589	16734	'pknB	BCG_0014c	1146	15589	17469	pknB	BCGDan_0016	1881	15589	17469	pknB	BCGDan_sapMKO_0016	1881
NA	NA	NA	NA	NA	16731	18287	BCG_0015	BCG_0015	1557	NA	NA	NA	NA	NA	NA	NA	NA	NA	NA
NA	NA	NA	NA	NA	18322	18912	sigMa_2	BCG_0016	591	NA	NA	NA	NA	NA	NA	NA	NA	NA	NA
NA	NA	NA	NA	NA	18801	18989	sigMb_2	BCG_0017	189	NA	NA	NA	NA	NA	NA	NA	NA	NA	NA
NA	NA	NA	NA	NA	19005	19769	BCG_0018	BCG_0018	765	NA	NA	NA	NA	NA	NA	NA	NA	NA	NA
NA	NA	NA	NA	NA	19863	20870	trxB2_2	BCG_0019	1008	NA	NA	NA	NA	NA	NA	NA	NA	NA	NA
NA	NA	NA	NA	NA	20867	21217	trxC_2	BCG_0020	351	NA	NA	NA	NA	NA	NA	NA	NA	NA	NA
NA	NA	NA	NA	NA	21327	22547	BCG_0021	BCG_0021	1221	4403474	4404694	BCGDan_4075	BCGDan_4075	1221	4324358	4325578	BCGDan_sapMKO_4001	BCGDan_sapMKO_4001	1221
NA	NA	NA	NA	NA	22568	23302	BCG_0022c	BCG_0022c	735	4404715	4405449	BCGDan_4076	BCGDan_4076	735	4325599	4326333	BCGDan_sapMKO_4002	BCGDan_sapMKO_4002	735
NA	NA	NA	NA	NA	23592	24626	parB_2	BCG_0023c	1035	4405739	4406773	parB_2	BCGDan_4077	1035	4326623	4327657	parB_2	BCGDan_sapMKO_4003	1035
NA	NA	NA	NA	NA	24623	25666	parA_2	BCG_0024c	1044	4406770	4407813	parA_2	BCGDan_4078	1044	4327654	4328562	parA_2	BCGDan_sapMKO_4004	909
NA	NA	NA	NA	NA	25663	26337	gid_2	BCG_0025c	675	4407810	4408484	gid_2	BCGDan_4079	675	4328694	4329368	gid_2	BCGDan_sapMKO_4005	675
NA	NA	NA	NA	NA	26469	27032	BCG_0026c	BCG_0026c	564	4408616	4409179	BCGDan_4080	BCGDan_4080	564	4329500	4330063	BCGDan_sapMKO_4006	BCGDan_sapMKO_4006	564
NA	NA	NA	NA	NA	27104	28204	BCG_0027c	BCG_0027c	1101	4409251	4410351	BCGDan_4081	BCGDan_4081	1101	4330135	4331235	BCGDan_sapMKO_4007	BCGDan_sapMKO_4007	1101
NA	NA	NA	NA	NA	28188	28550	BCG_0028c	BCG_0028c	363	4410335	4410697	BCGDan_4082	BCGDan_4082	363	4331219	4331581	BCGDan_sapMKO_4008	BCGDan_sapMKO_4008	363		among Danish WT and sapM KO genome
NA	NA	NA	NA	NA	28547	28924	rnpA_2	BCG_0029c	378	4410694	4411071	rnpA_2	BCGDan_4083	378	4331578	4331955	rnpA_2	BCGDan_sapMKO_4009	378
NA	NA	NA	NA	NA	28921	29064	rpmH_2	BCG_0030c	144	4411068	4411211	rpmH_2	BCGDan_4084	144	4331952	4332095	rpmH_2	BCGDan_sapMKO_4010	144
NA	NA	NA	NA	NA	29668	31191	dnaA_2	BCG_0031	1524	4397238	4398761	dnaA_2	BCGDan_4070	1524	4318155	4319645	dnaA_2	BCGDan_sapMKO_3996	1491
NA	NA	NA	NA	NA	31719	32927	dnaN_2	BCG_0032	1209	4399289	4400497	dnaN_2	BCGDan_4071	1209	4320248	4321381	dnaN_2	BCGDan_sapMKO_3997	1134
NA	NA	NA	NA	NA	32947	34104	recF_2	BCG_0033	1158	4400517	4401674	recF_2	BCGDan_4072	1158	4321572	4322558	recF_2	BCGDan_sapMKO_3998	987
NA	NA	NA	NA	NA	34101	34664	BCG_0034	BCG_0034	564	4401671	4402234	BCGDan_4073	BCGDan_4073	564	4322555	4323118	BCGDan_sapMKO_3999	BCGDan_sapMKO_3999	564
NA	NA	NA	NA	NA	34790	36934	gyrB_2	BCG_0035	2145	4402360	4403364	gyrB	BCGDan_4074	1005	4323244	4324248	gyrB_2	BCGDan_sapMKO_4000	1005
NA	NA	NA	NA	NA	36969	39485	gyrA_2	BCG_0036	2517	NA	NA	NA	NA	NA	NA	NA	NA	NA	NA		Remarks	Most differences between the BCG strains are due to the presence of different duplicated genomic regions.
NA	NA	NA	NA	NA	39581	40495	BCG_0037	BCG_0037	915	NA	NA	NA	NA	NA	NA	NA	NA	NA	NA
NA	NA	NA	NA	NA	41541	41978	BCG_0038c	BCG_0038c	438	NA	NA	NA	NA	NA	NA	NA	NA	NA	NA			Annotation of the sapM KO was done using an automatic gene prediction pipeline. The assigned annotations were not manually curated. Resulting in small differences in annotation with its parental strain BCG Danish 1331 (07/270) (the annotation for this strain was manually curated) causing incomplete mapping of the derived ortholog information for the KO. 3 genetic differences were noted between th…
NA	NA	NA	NA	NA	42135	42683	ppiA_2	BCG_0039	549	NA	NA	NA	NA	NA	NA	NA	NA	NA	NA
NA	NA	NA	NA	NA	42889	43224	BCG_0040c	BCG_0040c	336	NA	NA	NA	NA	NA	NA	NA	NA	NA	NA
NA	NA	NA	NA	NA	43380	43661	BCG_0041c	BCG_0041c	282	NA	NA	NA	NA	NA	NA	NA	NA	NA	NA
NA	NA	NA	NA	NA	43755	44543	BCG_0042	BCG_0042	789	NA	NA	NA	NA	NA	NA	NA	NA	NA	NA
NA	NA	NA	NA	NA	44580	45278	trpG_2	BCG_0043	699	NA	NA	NA	NA	NA	NA	NA	NA	NA	NA
NA	NA	NA	NA	NA	45256	47136	pknB	BCG_0044c	1881	NA	NA	NA	NA	NA	NA	NA	NA	NA	NA
17467	18762	pknA	Rv0015c	1296	47133	48428	pknA	BCG_0045c	1296	17466	18761	pknA	BCGDan_0017	1296	17466	18743	pknA	BCGDan_sapMKO_0017	1278
18759	20234	pbpA	Rv0016c	1476	48425	49900	pbpA	BCG_0046c	1476	18758	20233	pbpA	BCGDan_0018	1476	18758	20233	pbpA	BCGDan_sapMKO_0018	1476
20231	21640	rodA	Rv0017c	1410	49897	51306	rodA	BCG_0047c	1410	20230	21639	rodA	BCGDan_0019	1410	20230	21639	rodA	BCGDan_sapMKO_0019	1410
21637	23181	pstP	Rv0018c	1545	51303	52847	pstP	BCG_0048c	1545	21636	23180	pstP	BCGDan_0020	1545	21636	23171	pstP	BCGDan_sapMKO_0020	1536
23270	23737	fhaB	Rv0019c	468	52936	53403	BCG_0049c	BCG_0049c	468	23269	23736	BCGDan_0021	BCGDan_0021	468	23269	23736	BCGDan_sapMKO_0021	BCGDan_sapMKO_0021	468
23861	25444	fhaA	Rv0020c	1584	53527	55092	TB39.8	BCG_0050c	1566	23860	25425	TB39.8	BCGDan_0022	1566	23860	25425	TB39.8	BCGDan_sapMKO_0022	1566
25913	26881	Rv0021c	Rv0021c	969	55561	56529	BCG_0051c	BCG_0051c	969	25894	26862	BCGDan_0024	BCGDan_0024	969	25894	26835	BCGDan_sapMKO_0024	BCGDan_sapMKO_0024	942
27023	27442	whiB5	Rv0022c	420	56671	57090	whiB5	BCG_0052c	420	27004	27423	whiB5	BCGDan_0025	420	27004	27423	whiB5	BCGDan_sapMKO_0025	420
27595	28365	Rv0023	Rv0023	771	57243	58013	BCG_0053	BCG_0053	771	27576	28346	BCGDan_0026	BCGDan_0026	771	27576	28346	BCGDan_sapMKO_0026	BCGDan_sapMKO_0026	771
28362	29207	Rv0024	Rv0024	846	58010	58843	BCG_0054	BCG_0054	834	28343	29176	BCGDan_0027	BCGDan_0027	834	28343	29176	BCGDan_sapMKO_0027	BCGDan_sapMKO_0027	834
NA	NA	NA	NA	NA	58585	58854	BCG_0055	BCG_0055	270	28918	29187	BCGDan_0028	BCGDan_0028	270	28918	29184	BCGDan_sapMKO_0028	BCGDan_sapMKO_0028	267
29245	29607	Rv0025	Rv0025	363	58892	59254	BCG_0056	BCG_0056	363	29225	29587	BCGDan_0029	BCGDan_0029	363	29225	29587	BCGDan_sapMKO_0029	BCGDan_sapMKO_0029	363
29722	31068	Rv0026	Rv0026	1347	59369	60802	BCG_0057	BCG_0057	1434	29702	31135	BCGDan_0030	BCGDan_0030	1434	29720	31135	BCGDan_sapMKO_0030	BCGDan_sapMKO_0030	1416
31189	31506	Rv0027	Rv0027	318	60840	61157	BCG_0058	BCG_0058	318	31173	31490	BCGDan_0031	BCGDan_0031	318	31173	31490	BCGDan_sapMKO_0031	BCGDan_sapMKO_0031	318
31514	31819	Rv0028	Rv0028	306	61165	61470	BCG_0059	BCG_0059	306	31498	31803	BCGDan_0032	BCGDan_0032	306	31498	31803	BCGDan_sapMKO_0032	BCGDan_sapMKO_0032	306
32057	33154	Rv0029	Rv0029	1098	61708	62805	BCG_0060	BCG_0060	1098	32041	33138	BCGDan_0033	BCGDan_0033	1098	32041	33138	BCGDan_sapMKO_0033	BCGDan_sapMKO_0033	1098
33224	33553	Rv0030	Rv0030	330	62875	63204	BCG_0061	BCG_0061	330	33208	33537	BCGDan_0034	BCGDan_0034	330	33208	33537	BCGDan_sapMKO_0034	BCGDan_sapMKO_0034	330
33582	33794	Rv0031	Rv0031	213	63233	63445	BCG_0062	BCG_0062	213	33566	33778	BCGDan_0035	BCGDan_0035	213	33566	33778	BCGDan_sapMKO_0035	BCGDan_sapMKO_0035	213
34295	36610	bioF2	Rv0032	2316	63946	66261	bioF2	BCG_0063	2316	34279	36594	bioF2	BCGDan_0036	2316	34279	36594	bioF2	BCGDan_sapMKO_0036	2316
36607	36870	acpA	Rv0033	264	66258	66521	acpA	BCG_0064	264	36591	36854	acpA	BCGDan_0037	264	36591	36854	acpA	BCGDan_sapMKO_0037	264
36867	37262	Rv0034	Rv0034	396	66518	66913	BCG_0065	BCG_0065	396	36851	37246	BCGDan_0038	BCGDan_0038	396	36851	37246	BCGDan_sapMKO_0038	BCGDan_sapMKO_0038	396
37259	38947	fadD34	Rv0035	1689	66910	68598	fadD34	BCG_0066	1689	37243	38931	fadD34	BCGDan_0039	1689	37243	38931	fadD34	BCGDan_sapMKO_0039	1689
39056	39829	Rv0036c	Rv0036c	774	68799	69479	BCG_0067c	BCG_0067c	681	39132	39812	BCGDan_0040	BCGDan_0040	681	39132	39818	BCGDan_sapMKO_0040	BCGDan_sapMKO_0040	687
39877	41202	Rv0037c	Rv0037c	1326	69527	70852	BCG_0068c	BCG_0068c	1326	39860	41185	BCGDan_0041	BCGDan_0041	1326	39860	41146	BCGDan_sapMKO_0041	BCGDan_sapMKO_0041	1287
41304	41912	Rv0038	Rv0038	609	70954	71562	BCG_0069	BCG_0069	609	41287	41895	BCGDan_0042	BCGDan_0042	609	41263	41895	BCGDan_sapMKO_0042	BCGDan_sapMKO_0042	633
42004	42351	Rv0039c	Rv0039c	348	71654	72001	BCG_0070c	BCG_0070c	348	41987	42334	BCGDan_0043	BCGDan_0043	348	41987	42334	BCGDan_sapMKO_0043	BCGDan_sapMKO_0043	348
42433	43365	mtc28	Rv0040c	933	72083	73015	mtc28	BCG_0071c	933	42416	43348	mtc28	BCGDan_0044	933	42416	43348	mtc28	BCGDan_sapMKO_0044	933
43562	46471	leuS	Rv0041	2910	73212	76121	leuS	BCG_0072	2910	43545	46454	leuS	BCGDan_0045	2910	43578	46454	leuS	BCGDan_sapMKO_0045	2877
46581	47207	Rv0042c	Rv0042c	627	76231	76857	BCG_0073c	BCG_0073c	627	46564	47190	BCGDan_0046	BCGDan_0046	627	46564	47190	BCGDan_sapMKO_0046	BCGDan_sapMKO_0046	627
47366	48100	Rv0043c	Rv0043c	735	77016	77750	BCG_0074c	BCG_0074c	735	47349	48083	BCGDan_0047	BCGDan_0047	735	47349	48083	BCGDan_sapMKO_0047	BCGDan_sapMKO_0047	735
48233	49027	Rv0044c	Rv0044c	795	77883	78677	BCG_0075c	BCG_0075c	795	48216	49010	BCGDan_0048	BCGDan_0048	795	48216	49010	BCGDan_sapMKO_0048	BCGDan_sapMKO_0048	795
49043	49939	Rv0045c	Rv0045c	897	78693	79589	BCG_0076c	BCG_0076c	897	49026	49922	BCGDan_0049	BCGDan_0049	897	49026	49922	BCGDan_sapMKO_0049	BCGDan_sapMKO_0049	897
50021	51124	ino1	Rv0046c	1104	79671	80774	ino1	BCG_0077c	1104	50004	51107	ino1	BCGDan_0050	1104	50004	51107	ino1	BCGDan_sapMKO_0050	1104
51185	51727	Rv0047c	Rv0047c	543	80835	81377	BCG_0078c	BCG_0078c	543	51168	51710	BCGDan_0051	BCGDan_0051	543	51168	51710	BCGDan_sapMKO_0051	BCGDan_sapMKO_0051	543
51828	52697	Rv0048c	Rv0048c	870	81478	82347	BCG_0079c	BCG_0079c	870	51811	52680	BCGDan_0052	BCGDan_0052	870	51811	52680	BCGDan_sapMKO_0052	BCGDan_sapMKO_0052	870
52831	53244	Rv0049	Rv0049	414	82481	82894	BCG_0080	BCG_0080	414	52814	53227	BCGDan_0053	BCGDan_0053	414	52793	53227	BCGDan_sapMKO_0053	BCGDan_sapMKO_0053	435
53663	55699	ponA1	Rv0050	2037	83313	85358	ponA1	BCG_0081	2046	53646	55691	ponA1	BCGDan_0054	2046	53337	55691	ponA1	BCGDan_sapMKO_0054	2355
55696	57378	Rv0051	Rv0051	1683	85355	87037	BCG_0082	BCG_0082	1683	55688	57370	BCGDan_0055	BCGDan_0055	1683	55688	57370	BCGDan_sapMKO_0055	BCGDan_sapMKO_0055	1683
57410	57973	Rv0052	Rv0052	564	87069	87632	BCG_0083	BCG_0083	564	57402	57965	BCGDan_0056	BCGDan_0056	564	57327	57965	BCGDan_sapMKO_0056	BCGDan_sapMKO_0056	639
58192	58482	rpsF	Rv0053	291	87851	88141	rpsF	BCG_0084	291	58184	58474	rpsF	BCGDan_0057	291	58184	58474	rpsF	BCGDan_sapMKO_0057	291
58586	59080	ssb	Rv0054	495	88245	88739	ssb	BCG_0085	495	58578	59072	ssb	BCGDan_0058	495	58578	59072	ssb	BCGDan_sapMKO_0058	495
59122	59376	rpsR1	Rv0055	255	88781	89035	rpsR1	BCG_0086	255	59114	59368	rpsR1	BCGDan_0059	255	59114	59368	rpsR1	BCGDan_sapMKO_0059	255
59409	59867	rplI	Rv0056	459	89068	89526	rplI	BCG_0087	459	59401	59859	rplI	BCGDan_0060	459	59401	59859	rplI	BCGDan_sapMKO_0060	459
59896	60417	Rv0057	Rv0057	522	89555	90076	BCG_0088	BCG_0088	522	59888	60409	BCGDan_0061	BCGDan_0061	522	59888	60409	BCGDan_sapMKO_0061	BCGDan_sapMKO_0061	522
60396	63020	dnaB	Rv0058	2625	90055	92679	dnaB	BCG_0089	2625	60388	63012	dnaB	BCGDan_0062	2625	60418	63012	dnaB	BCGDan_sapMKO_0062	2595
63200	63892	Rv0059	Rv0059	693	92859	93551	BCG_0090	BCG_0090	693	63192	63884	BCGDan_0063	BCGDan_0063	693	63192	63884	BCGDan_sapMKO_0063	BCGDan_sapMKO_0063	693
63909	64967	Rv0060	Rv0060	1059	93568	94626	BCG_0091	BCG_0091	1059	63901	64959	BCGDan_0064	BCGDan_0064	1059	63901	64959	BCGDan_sapMKO_0064	BCGDan_sapMKO_0064	1059
NA	NA	NA	NA	NA	94650	95075	BCG_0092	BCG_0092	426	64983	65408	BCGDan_0065	BCGDan_0065	426	64983	65408	BCGDan_sapMKO_0065	BCGDan_sapMKO_0065	426
65552	66694	celA1	Rv0062	1143	95211	96353	celA1	BCG_0093	1143	65544	66686	celA1	BCGDan_0066	1143	65544	66686	celA1	BCGDan_sapMKO_0066	1143
66923	68362	Rv0063	Rv0063	1440	96582	98021	BCG_0094	BCG_0094	1440	66915	68354	BCGDan_0067	BCGDan_0067	1440	66915	68354	BCGDan_sapMKO_0067	BCGDan_sapMKO_0067	1440
68620	71559	Rv0064	Rv0064	2940	98279	101218	BCG_0095	BCG_0095	2940	68612	71551	BCGDan_0068	BCGDan_0068	2940	68612	71551	BCGDan_sapMKO_0068	BCGDan_sapMKO_0068	2940
71589	71828	vapB1	Rv0064A	240	101285	101524	BCG_0095A	BCG_0095A	240	71618	71857	BCGDan_0069	BCGDan_0069	240	71618	71857	BCGDan_sapMKO_0069	BCGDan_sapMKO_0069	240
71821	72222	vapC1	Rv0065	402	101517	101918	BCG_0096	BCG_0096	402	71850	72251	BCGDan_0070	BCGDan_0070	402	71850	72251	BCGDan_sapMKO_0070	BCGDan_sapMKO_0070	402
72274	74511	icd2	Rv0066c	2238	101970	104207	icd2	BCG_0097c	2238	72303	74540	icd2	BCGDan_0071	2238	72303	74540	icd2	BCGDan_sapMKO_0071	2238
74629	75198	Rv0067c	Rv0067c	570	104325	104894	BCG_0098c	BCG_0098c	570	74658	75227	BCGDan_0072	BCGDan_0072	570	74658	75206	BCGDan_sapMKO_0072	BCGDan_sapMKO_0072	549
75301	76212	Rv0068	Rv0068	912	104997	105908	BCG_0099	BCG_0099	912	75330	76241	BCGDan_0073	BCGDan_0073	912	75330	76241	BCGDan_sapMKO_0073	BCGDan_sapMKO_0073	912
76237	77622	sdaA	Rv0069c	1386	105933	107318	sdaA	BCG_0100c	1386	76266	77651	sdaA	BCGDan_0074	1386	76266	77651	sdaA	BCGDan_sapMKO_0074	1386
77619	78896	glyA2	Rv0070c	1278	107315	108592	glyA2	BCG_0101c	1278	77648	78925	glyA2	BCGDan_0075	1278	77648	78925	glyA2	BCGDan_sapMKO_0075	1278
79486	80193	Rv0071	Rv0071	708	109182	109934	BCG_0102	BCG_0102	753	79515	80267	BCGDan_0076	BCGDan_0076	753	79515	80267	BCGDan_sapMKO_0076	BCGDan_sapMKO_0076	753
80624	81673	Rv0072	Rv0072	1050	110365	111414	BCG_0103	BCG_0103	1050	80698	81747	BCGDan_0077	BCGDan_0077	1050	80698	81747	BCGDan_sapMKO_0077	BCGDan_sapMKO_0077	1050
81676	82668	Rv0073	Rv0073	993	111417	112409	BCG_0104	BCG_0104	993	81750	82742	BCGDan_0078	BCGDan_0078	993	81750	82742	BCGDan_sapMKO_0078	BCGDan_sapMKO_0078	993
82748	83983	Rv0074	Rv0074	1236	112489	113724	BCG_0105	BCG_0105	1236	82822	84057	BCGDan_0079	BCGDan_0079	1236	82888	84057	BCGDan_sapMKO_0079	BCGDan_sapMKO_0079	1170
83996	85168	Rv0075	Rv0075	1173	113737	114909	BCG_0106	BCG_0106	1173	84070	85242	BCGDan_0080	BCGDan_0080	1173	84070	85242	BCGDan_sapMKO_0080	BCGDan_sapMKO_0080	1173
85183	85572	Rv0076c	Rv0076c	390	114924	115313	BCG_0107c	BCG_0107c	390	85257	85646	BCGDan_0081	BCGDan_0081	390	85257	85646	BCGDan_sapMKO_0081	BCGDan_sapMKO_0081	390
85636	86466	Rv0077c	Rv0077c	831	115377	116207	BCG_0108c	BCG_0108c	831	85710	86540	BCGDan_0082	BCGDan_0082	831	85710	86564	BCGDan_sapMKO_0082	BCGDan_sapMKO_0082	855
86528	87133	Rv0078	Rv0078	606	116269	116874	BCG_0109	BCG_0109	606	86602	87207	BCGDan_0083	BCGDan_0083	606	86602	87207	BCGDan_sapMKO_0083	BCGDan_sapMKO_0083	606
87208	87801	Rv0078A	Rv0078A	594	116949	117542	BCG_0110c	BCG_0110c	594	87282	87875	BCGDan_0084	BCGDan_0084	594	87282	87875	BCGDan_sapMKO_0084	BCGDan_sapMKO_0084	594
87798	88004	Rv0078B	Rv0078B	207	117539	117751	BCG_0111c	BCG_0111c	213	87872	88078	BCGDan_0085	BCGDan_0085	207	87872	88078	BCGDan_sapMKO_0085	BCGDan_sapMKO_0085	207
88204	89025	Rv0079	Rv0079	822	117945	118766	BCG_0112	BCG_0112	822	88278	89099	BCGDan_0086	BCGDan_0086	822	88278	89099	BCGDan_sapMKO_0086	BCGDan_sapMKO_0086	822
89022	89480	Rv0080	Rv0080	459	118763	119221	BCG_0113	BCG_0113	459	89096	89554	BCGDan_0087	BCGDan_0087	459	89096	89554	BCGDan_sapMKO_0087	BCGDan_sapMKO_0087	459
89575	89919	Rv0081	Rv0081	345	119316	119660	BCG_0114	BCG_0114	345	89649	89993	BCGDan_0088	BCGDan_0088	345	89649	89993	BCGDan_sapMKO_0088	BCGDan_sapMKO_0088	345
89924	90403	Rv0082	Rv0082	480	119665	120144	BCG_0115	BCG_0115	480	89998	90477	BCGDan_0089	BCGDan_0089	480	89998	90477	BCGDan_sapMKO_0089	BCGDan_sapMKO_0089	480
90400	92322	Rv0083	Rv0083	1923	120141	122069	BCG_0116	BCG_0116	1929	90474	92402	BCGDan_0090	BCGDan_0090	1929	90474	92402	BCGDan_sapMKO_0090	BCGDan_sapMKO_0090	1929
92328	93278	hycD	Rv0084	951	122069	123019	hycD	BCG_0117	951	92402	93352	hycD	BCGDan_0091	951	92402	93352	hycD	BCGDan_sapMKO_0091	951
93289	93951	hycP	Rv0085	663	123030	123692	hycP	BCG_0118	663	93363	94025	hycP	BCGDan_0092	663	93363	94025	hycP	BCGDan_sapMKO_0092	663
93951	95417	hycQ	Rv0086	1467	123692	125158	hycQ	BCG_0119	1467	94025	95491	hycQ	BCGDan_0093	1467	94025	95491	hycQ	BCGDan_sapMKO_0093	1467
95414	96892	hycE	Rv0087	1479	125155	126633	hycE	BCG_0120	1479	95488	96966	hycE	BCGDan_0094	1479	95491	96966	hycE	BCGDan_sapMKO_0094	1476
96927	97601	Rv0088	Rv0088	675	126668	127342	BCG_0121	BCG_0121	675	97001	97675	BCGDan_0095	BCGDan_0095	675	97097	97675	BCGDan_sapMKO_0095	BCGDan_sapMKO_0095	579
97758	98351	Rv0089	Rv0089	594	127499	128092	BCG_0122	BCG_0122	594	97832	98425	BCGDan_0096	BCGDan_0096	594	97832	98425	BCGDan_sapMKO_0096	BCGDan_sapMKO_0096	594
98480	99250	Rv0090	Rv0090	771	128221	128991	BCG_0123	BCG_0123	771	98554	99324	BCGDan_0097	BCGDan_0097	771	98554	99324	BCGDan_sapMKO_0097	BCGDan_sapMKO_0097	771
99684	100451	mtn	Rv0091	768	129425	130192	mtn	BCG_0124	768	99758	100525	mtn	BCGDan_0098	768	99758	100525	mtn	BCGDan_sapMKO_0098	768
100583	102868	ctpA	Rv0092	2286	130324	132609	ctpA	BCG_0125	2286	100657	102942	ctpA	BCGDan_0099	2286	100750	102942	ctpA	BCGDan_sapMKO_0099	2193
102815	103663	Rv0093c	Rv0093c	849	132556	133404	BCG_0126c	BCG_0126c	849	102889	103737	BCGDan_0100	BCGDan_0100	849	102889	103737	BCGDan_sapMKO_0100	BCGDan_sapMKO_0100	849
103710	104663	Rv0094c	Rv0094c	954	133451	134404	BCG_0127c	BCG_0127c	954	103784	104737	BCGDan_0101	BCGDan_0101	954	103784	104743	BCGDan_sapMKO_0101	BCGDan_sapMKO_0101	960
104805	105215	Rv0095c	Rv0095c	411	134175	134957	BCG_0128c	BCG_0128c	783	104508	105290	BCGDan_0102	BCGDan_0102	783	104508	105290	BCGDan_sapMKO_0102	BCGDan_sapMKO_0102	783
105324	106715	PPE1	Rv0096	1392	135066	136457	PPE1	BCG_0129	1392	105399	106790	PPE1	BCGDan_0103	1392	105417	106790	PPE1	BCGDan_sapMKO_0103	1374
106734	107603	Rv0097	Rv0097	870	136476	137345	BCG_0130	BCG_0130	870	106809	107678	BCGDan_0104	BCGDan_0104	870	106809	107678	BCGDan_sapMKO_0104	BCGDan_sapMKO_0104	870
107600	108151	fcoT	Rv0098	552	137342	137893	BCG_0131	BCG_0131	552	107675	108226	BCGDan_0105	BCGDan_0105	552	107675	108226	BCGDan_sapMKO_0105	BCGDan_sapMKO_0105	552
108156	109778	fadD10	Rv0099	1623	137898	139520	fadD10	BCG_0132	1623	108231	109853	fadD10	BCGDan_0106	1623	108276	109853	fadD10	BCGDan_sapMKO_0106	1578
109783	110019	Rv0100	Rv0100	237	139525	139761	BCG_0133	BCG_0133	237	109858	110094	BCGDan_0107	BCGDan_0107	237	109846	110094	BCGDan_sapMKO_0107	BCGDan_sapMKO_0107	249
110001	117539	nrp	Rv0101	7539	139743	147281	nrp	BCG_0134	7539	110076	117614	nrp	BCGDan_0108	7539	110124	117614	nrp	BCGDan_sapMKO_0108	7491
117714	119699	Rv0102	Rv0102	1986	147456	149441	BCG_0135	BCG_0135	1986	117789	119774	BCGDan_0109	BCGDan_0109	1986	117852	119774	BCGDan_sapMKO_0109	BCGDan_sapMKO_0109	1923
119915	122173	ctpB	Rv0103c	2259	149657	151915	ctpB	BCG_0136c	2259	119990	122248	ctpB	BCGDan_0110	2259	119990	122233	ctpB	BCGDan_sapMKO_0110	2244
122317	123831	Rv0104	Rv0104	1515	152059	153573	BCG_0137	BCG_0137	1515	122392	123906	BCGDan_0111	BCGDan_0111	1515	122419	123906	BCGDan_sapMKO_0111	BCGDan_sapMKO_0111	1488
123980	124264	rpmB1	Rv0105c	285	153722	154006	rpmB1	BCG_0138c	285	124055	124339	rpmB1	BCGDan_0112	285	124055	124339	rpmB1	BCGDan_sapMKO_0112	285
124374	125570	Rv0106	Rv0106	1197	154116	155312	BCG_0139	BCG_0139	1197	124449	125645	BCGDan_0113	BCGDan_0113	1197	124449	125645	BCGDan_sapMKO_0113	BCGDan_sapMKO_0113	1197
125643	130541	ctpI	Rv0107c	4899	155407	160284	ctpI	BCG_0140c	4878	125740	130617	ctpI	BCGDan_0114	4878	125740	130617	ctpI	BCGDan_sapMKO_0114	4878
130895	131104	Rv0108c	Rv0108c	210	160638	160847	BCG_0141c	BCG_0141c	210	130971	131180	BCGDan_0115	BCGDan_0115	210	130971	131213	BCGDan_sapMKO_0115	BCGDan_sapMKO_0115	243
131382	132872	PE_PGRS1	Rv0109	1491	161126	162616	PE_PGRS1	BCG_0142	1491	131459	132949	PE_PGRS1	BCGDan_0116	1491	131459	132949	PE_PGRS1	BCGDan_sapMKO_0116	1491
133020	133769	Rv0110	Rv0110	750	162764	163513	BCG_0143	BCG_0143	750	133097	133846	BCGDan_0117	BCGDan_0117	750	133208	133846	BCGDan_sapMKO_0117	BCGDan_sapMKO_0117	639
133950	136007	Rv0111	Rv0111	2058	163694	165751	BCG_0144	BCG_0144	2058	134060	136084	BCGDan_0118	BCGDan_0118	2025	134060	136084	BCGDan_sapMKO_0118	BCGDan_sapMKO_0118	2025
136289	137245	gca	Rv0112	957	166033	166989	gca	BCG_0145	957	136366	137322	gca	BCGDan_0119	957	136366	137322	gca	BCGDan_sapMKO_0119	957
137319	137909	gmhA	Rv0113	591	167063	167653	gmhA	BCG_0146	591	137396	137986	gmhA	BCGDan_0120	591	137396	137986	gmhA	BCGDan_sapMKO_0120	591
137941	138513	gmhB	Rv0114	573	167685	168257	BCG_0147	BCG_0147	573	138018	138590	BCGDan_0121	BCGDan_0121	573	138087	138590	BCGDan_sapMKO_0121	BCGDan_sapMKO_0121	504
138513	139673	hddA	Rv0115	1161	168257	169324	BCG_0149	BCG_0149	1068	138590	139657	BCGDan_0122	BCGDan_0122	1068	138590	139657	BCGDan_sapMKO_0122	BCGDan_sapMKO_0122	1068
140267	141022	ldtA	Rv0116c	756	170012	170767	BCG_0150c	BCG_0150c	756	140345	141100	BCGDan_0123	BCGDan_0123	756	140345	141109	BCGDan_sapMKO_0123	BCGDan_sapMKO_0123	765
141200	142144	oxyS	Rv0117	945	170945	171889	oxyS	BCG_0151	945	141278	142222	oxyS	BCGDan_0124	945	141272	142222	oxyS	BCGDan_sapMKO_0124	951
142128	143876	oxcA	Rv0118c	1749	171873	173621	oxcA	BCG_0152c	1749	142206	143954	oxcA	BCGDan_0125	1749	142206	143924	oxcA	BCGDan_sapMKO_0125	1719
144049	145626	fadD7	Rv0119	1578	173794	175371	fadD7	BCG_0153	1578	144127	145704	fadD7	BCGDan_0126	1578	144076	145704	fadD7	BCGDan_sapMKO_0126	1629
145627	147771	fusA2	Rv0120c	2145	175372	177516	fusA2b	BCG_0154c	2145	145705	147849	fusA2b	BCGDan_0127	2145	145705	147849	fusA2b	BCGDan_sapMKO_0127	2145
147908	148342	Rv0121c	Rv0121c	435	177652	178086	BCG_0155c	BCG_0155c	435	147985	148419	BCGDan_0128	BCGDan_0128	435	147985	148419	BCGDan_sapMKO_0128	BCGDan_sapMKO_0128	435
148491	148859	Rv0122	Rv0122	369	178235	178603	BCG_0156	BCG_0156	369	148568	148936	BCGDan_0129	BCGDan_0129	369	148568	148936	BCGDan_sapMKO_0129	BCGDan_sapMKO_0129	369
148856	149224	Rv0123	Rv0123	369	178600	178968	BCG_0157	BCG_0157	369	148933	149301	BCGDan_0130	BCGDan_0130	369	148933	149301	BCGDan_sapMKO_0130	BCGDan_sapMKO_0130	369
149533	150996	PE_PGRS2	Rv0124	1464	179277	180893	PE_PGRS2	BCG_0158	1617	149610	151226	PE_PGRS2	BCGDan_0131	1617	149610	151226	PE_PGRS2	BCGDan_sapMKO_0131	1617
151148	152215	pepA	Rv0125	1068	181045	182112	pepA	BCG_0159	1068	151378	152445	pepA	BCGDan_0132	1068	151378	152445	pepA	BCGDan_sapMKO_0132	1068
152324	154129	treS	Rv0126	1806	182221	184026	treS	BCG_0160	1806	152554	154359	treS	BCGDan_0133	1806	152554	154359	treS	BCGDan_sapMKO_0133	1806
154232	155599	mak	Rv0127	1368	184129	185496	BCG_0161	BCG_0161	1368	154462	155829	BCGDan_0134	BCGDan_0134	1368	154462	155829	BCGDan_sapMKO_0134	BCGDan_sapMKO_0134	1368
155667	156446	Rv0128	Rv0128	780	185564	186343	BCG_0162	BCG_0162	780	155897	156676	BCGDan_0135	BCGDan_0135	780	155897	156676	BCGDan_sapMKO_0135	BCGDan_sapMKO_0135	780
156578	157600	fbpC	Rv0129c	1023	186475	187497	fbpC	BCG_0163c	1023	156808	157830	fbpC	BCGDan_0136	1023	156808	157830	fbpC	BCGDan_sapMKO_0136	1023
157847	158302	htdZ	Rv0130	456	187744	188199	BCG_0164	BCG_0164	456	158077	158532	BCGDan_0137	BCGDan_0137	456	158077	158532	BCGDan_sapMKO_0137	BCGDan_sapMKO_0137	456
158315	159658	fadE1	Rv0131c	1344	188212	189555	fadE1	BCG_0165c	1344	158545	159888	fadE1	BCGDan_0138	1344	158545	159888	fadE1	BCGDan_sapMKO_0138	1344
159700	160782	fgd2	Rv0132c	1083	189597	190679	fgd2	BCG_0166c	1083	159930	161012	fgd2	BCGDan_0139	1083	159930	161012	fgd2	BCGDan_sapMKO_0139	1083
160869	161474	Rv0133	Rv0133	606	190766	191248	BCG_0167	BCG_0167	483	161099	161581	BCGDan_0140	BCGDan_0140	483	161099	161581	BCGDan_sapMKO_0140	BCGDan_sapMKO_0140	483
161771	162673	ephF	Rv0134	903	191668	192051	BCG_0168	BCG_0168	384	162001	162384	BCGDan_0141	BCGDan_0141	384	162001	162384	BCGDan_sapMKO_0141	BCGDan_sapMKO_0141	384
NA	NA	NA	NA	NA	192051	192158	BCG_0169	BCG_0169	108	162384	162491	BCGDan_0142	BCGDan_0142	108	162384	162491	BCGDan_sapMKO_0142	BCGDan_sapMKO_0142	108
NA	NA	NA	NA	NA	192160	192570	BCG_0170	BCG_0170	411	162493	162903	BCGDan_0143	BCGDan_0143	411	162493	162900	BCGDan_sapMKO_0143	BCGDan_sapMKO_0143	408
162644	163249	Rv0135c	Rv0135c	606	192541	193146	BCG_0171c	BCG_0171c	606	162874	163479	BCGDan_0144	BCGDan_0144	606	162874	163479	BCGDan_sapMKO_0144	BCGDan_sapMKO_0144	606
163366	164691	cyp138	Rv0136	1326	193263	194588	cyp138	BCG_0172	1326	163596	164921	cyp138	BCGDan_0145	1326	163596	164921	cyp138	BCGDan_sapMKO_0145	1326
164712	165260	msrA	Rv0137c	549	194609	195157	msrA	BCG_0173c	549	164942	165490	msrA	BCGDan_0146	549	164942	165490	msrA	BCGDan_sapMKO_0146	549
165323	165826	Rv0138	Rv0138	504	195220	195723	BCG_0174	BCG_0174	504	165553	166056	BCGDan_0147	BCGDan_0147	504	165553	166056	BCGDan_sapMKO_0147	BCGDan_sapMKO_0147	504
165827	166849	Rv0139	Rv0139	1023	195724	196746	BCG_0175	BCG_0175	1023	166057	167079	BCGDan_0148	BCGDan_0148	1023	166057	167079	BCGDan_sapMKO_0148	BCGDan_sapMKO_0148	1023
166910	167290	Rv0140	Rv0140	381	196807	197187	BCG_0176	BCG_0176	381	167140	167520	BCGDan_0149	BCGDan_0149	381	167140	167520	BCGDan_sapMKO_0149	BCGDan_sapMKO_0149	381
167271	167681	Rv0141c	Rv0141c	411	197168	197578	BCG_0177c	BCG_0177c	411	167501	167911	BCGDan_0150	BCGDan_0150	411	167501	167911	BCGDan_sapMKO_0150	BCGDan_sapMKO_0150	411
167711	168637	Rv0142	Rv0142	927	197608	198534	BCG_0178	BCG_0178	927	167941	168867	BCGDan_0151	BCGDan_0151	927	167956	168867	BCGDan_sapMKO_0151	BCGDan_sapMKO_0151	912
168704	170182	Rv0143c	Rv0143c	1479	198601	200079	BCG_0179c	BCG_0179c	1479	168934	170412	BCGDan_0152	BCGDan_0152	1479	168934	170412	BCGDan_sapMKO_0152	BCGDan_sapMKO_0152	1479
170284	171126	Rv0144	Rv0144	843	200181	201023	BCG_0180	BCG_0180	843	170514	171356	BCGDan_0153	BCGDan_0153	843	170514	171356	BCGDan_sapMKO_0153	BCGDan_sapMKO_0153	843
171215	172168	Rv0145	Rv0145	954	201112	202065	BCG_0181	BCG_0181	954	171445	172398	BCGDan_0154	BCGDan_0154	954	171445	172398	BCGDan_sapMKO_0154	BCGDan_sapMKO_0154	954
172211	173143	Rv0146	Rv0146	933	202108	203040	BCG_0182	BCG_0182	933	172441	173373	BCGDan_0155	BCGDan_0155	933	172432	173373	BCGDan_sapMKO_0155	BCGDan_sapMKO_0155	942
173238	174758	Rv0147	Rv0147	1521	203135	204655	BCG_0183	BCG_0183	1521	173468	174988	BCGDan_0156	BCGDan_0156	1521	173468	174988	BCGDan_sapMKO_0156	BCGDan_sapMKO_0156	1521
174833	175693	Rv0148	Rv0148	861	204730	205590	BCG_0184	BCG_0184	861	175063	175923	BCGDan_0157	BCGDan_0157	861	175063	175923	BCGDan_sapMKO_0157	BCGDan_sapMKO_0157	861
175700	176668	Rv0149	Rv0149	969	205597	206565	BCG_0185	BCG_0185	969	175930	176898	BCGDan_0158	BCGDan_0158	969	175972	176898	BCGDan_sapMKO_0158	BCGDan_sapMKO_0158	927
176665	176952	Rv0150c	Rv0150c	288	206562	206849	BCG_0186c	BCG_0186c	288	176895	177182	BCGDan_0159	BCGDan_0159	288	176895	177218	BCGDan_sapMKO_0159	BCGDan_sapMKO_0159	324
177543	179309	PE1	Rv0151c	1767	207440	209206	PE1	BCG_0187c	1767	177773	179539	PE1	BCGDan_0160	1767	177773	179455	PE1	BCGDan_sapMKO_0160	1683
179319	180896	PE2	Rv0152c	1578	209216	210793	PE2	BCG_0188c	1578	179549	181126	PE2	BCGDan_0161	1578	179549	181021	PE2	BCGDan_sapMKO_0161	1473
181155	181985	ptbB	Rv0153c	831	211052	211882	ptbB	BCG_0189c	831	181385	182215	ptbB	BCGDan_0162	831	181385	182215	ptbB	BCGDan_sapMKO_0162	831
181987	183198	fadE2	Rv0154c	1212	211884	213095	fadE2	BCG_0190c	1212	182217	183428	fadE2	BCGDan_0163	1212	182217	183440	fadE2	BCGDan_sapMKO_0163	1224
183622	184722	pntAa	Rv0155	1101	213519	214619	pntAa	BCG_0191	1101	183852	184952	pntAa	BCGDan_0164	1101	183852	184952	pntAa	BCGDan_sapMKO_0164	1101
184723	185055	pntAb	Rv0156	333	214620	214952	pntAb	BCG_0192	333	184953	185285	pntAb	BCGDan_0165	333	184953	185285	pntAb	BCGDan_sapMKO_0165	333
185052	186479	pntB	Rv0157	1428	214949	216376	pntB	BCG_0193	1428	185282	186709	pntB	BCGDan_0166	1428	185282	186709	pntB	BCGDan_sapMKO_0166	1428
186785	187429	Rv0158	Rv0158	645	216682	217326	BCG_0194	BCG_0194	645	187015	187659	BCGDan_0167	BCGDan_0167	645	187015	187659	BCGDan_sapMKO_0167	BCGDan_sapMKO_0167	645
187433	188839	PE3	Rv0159c	1407	217330	218736	PE3	BCG_0195c	1407	187663	189069	PE3	BCGDan_0168	1407	187663	189069	PE3	BCGDan_sapMKO_0168	1407
188931	190439	PE4	Rv0160c	1509	218828	220336	PE4	BCG_0196c	1509	189161	190669	PE4	BCGDan_0169	1509	189161	190669	PE4	BCGDan_sapMKO_0169	1509
190607	191956	Rv0161	Rv0161	1350	220504	221853	BCG_0197	BCG_0197	1350	190837	192186	BCGDan_0170	BCGDan_0170	1350	190813	192186	BCGDan_sapMKO_0170	BCGDan_sapMKO_0170	1374
191984	193135	adhE1	Rv0162c	1152	221881	223032	adhE1	BCG_0198c	1152	192214	193365	adhE1	BCGDan_0171	1152	192214	193344	adhE1	BCGDan_sapMKO_0171	1131
193117	193572	Rv0163	Rv0163	456	223014	223469	BCG_0199	BCG_0199	456	193347	193802	BCGDan_0172	BCGDan_0172	456	193347	193802	BCGDan_sapMKO_0172	BCGDan_sapMKO_0172	456
193626	194111	TB18.5	Rv0164	486	223523	224008	TB18.5	BCG_0200	486	193856	194341	TB18.5	BCGDan_0173	486	193901	194341	TB18.5	BCGDan_sapMKO_0173	441
194144	194815	mce1R	Rv0165c	672	224022	224837	BCG_0201c	BCG_0201c	816	194355	195170	BCGDan_0174	BCGDan_0174	816	194355	195170	BCGDan_sapMKO_0174	BCGDan_sapMKO_0174	816
NA	NA	NA	NA	NA	224041	224220	BCG_0202c	BCG_0202c	180	194374	194553	BCGDan_0175	BCGDan_0175	180	194377	194553	BCGDan_sapMKO_0175	BCGDan_sapMKO_0175	177
194993	196657	fadD5	Rv0166	1665	224892	226556	fadD5	BCG_0203	1665	195225	196889	fadD5	BCGDan_0176	1665	195333	196889	fadD5	BCGDan_sapMKO_0176	1557
196861	197658	yrbE1A	Rv0167	798	226760	227557	yrbE1A	BCG_0204	798	197093	197890	yrbE1A	BCGDan_0177	798	197093	197890	yrbE1A	BCGDan_sapMKO_0177	798
197660	198529	yrbE1B	Rv0168	870	227559	228428	yrbE1B	BCG_0205	870	197892	198761	yrbE1B	BCGDan_0178	870	197892	198761	yrbE1B	BCGDan_sapMKO_0178	870
198534	199898	mce1A	Rv0169	1365	228433	229797	mce1A	BCG_0206	1365	198766	200130	mce1A	BCGDan_0179	1365	198766	200130	mce1A	BCGDan_sapMKO_0179	1365
199895	200935	mce1B	Rv0170	1041	229794	230834	mce1B	BCG_0207	1041	200127	201167	mce1B	BCGDan_0180	1041	200127	201167	mce1B	BCGDan_sapMKO_0180	1041
200932	202479	mce1C	Rv0171	1548	230831	232378	mce1C	BCG_0208	1548	201164	202711	mce1C	BCGDan_0181	1548	201206	202711	mce1C	BCGDan_sapMKO_0181	1506
202476	204068	mce1D	Rv0172	1593	232375	233967	mce1D	BCG_0209	1593	202708	204300	mce1D	BCGDan_0182	1593	202708	204300	mce1D	BCGDan_sapMKO_0182	1593
204065	205237	lprK	Rv0173	1173	233964	235136	lprK	BCG_0210	1173	204297	205469	lprK	BCGDan_0183	1173	204300	205469	lprK	BCGDan_sapMKO_0183	1170
205231	206778	mce1F	Rv0174	1548	235130	236677	mce1F	BCG_0211	1548	205463	207010	mce1F	BCGDan_0184	1548	205463	207010	mce1F	BCGDan_sapMKO_0184	1548
206814	207455	Rv0175	Rv0175	642	236713	237354	BCG_0212	BCG_0212	642	207046	207687	BCGDan_0185	BCGDan_0185	642	206980	207687	BCGDan_sapMKO_0185	BCGDan_sapMKO_0185	708
207452	208420	Rv0176	Rv0176	969	237351	238319	BCG_0213	BCG_0213	969	207684	208652	BCGDan_0186	BCGDan_0186	969	207684	208652	BCGDan_sapMKO_0186	BCGDan_sapMKO_0186	969
208417	208971	Rv0177	Rv0177	555	238316	238870	BCG_0214	BCG_0214	555	208649	209203	BCGDan_0187	BCGDan_0187	555	208649	209203	BCGDan_sapMKO_0187	BCGDan_sapMKO_0187	555
208938	209672	Rv0178	Rv0178	735	238837	239571	BCG_0215	BCG_0215	735	209170	209904	BCGDan_0188	BCGDan_0188	735	209170	209904	BCGDan_sapMKO_0188	BCGDan_sapMKO_0188	735
209703	210812	lprO	Rv0179c	1110	239602	240711	lprO	BCG_0216c	1110	209935	211044	lprO	BCGDan_0189	1110	209935	211044	lprO	BCGDan_sapMKO_0189	1110
210892	212250	Rv0180c	Rv0180c	1359	240791	242149	BCG_0217c	BCG_0217c	1359	211124	212482	BCGDan_0190	BCGDan_0190	1359	211124	212482	BCGDan_sapMKO_0190	BCGDan_sapMKO_0190	1359
212277	213011	Rv0181c	Rv0181c	735	242176	242910	BCG_0218c	BCG_0218c	735	212509	213243	BCGDan_0191	BCGDan_0191	735	212509	213243	BCGDan_sapMKO_0191	BCGDan_sapMKO_0191	735
213028	214140	sigG	Rv0182c	1113	242927	244039	sigG	BCG_0219c	1113	213260	214372	sigG	BCGDan_0192	1113	213260	214258	sigG	BCGDan_sapMKO_0192	999
214088	214927	Rv0183	Rv0183	840	243987	244826	BCG_0220	BCG_0220	840	214320	215159	BCGDan_0193	BCGDan_0193	840	214320	215159	BCGDan_sapMKO_0193	BCGDan_sapMKO_0193	840
214969	215718	Rv0184	Rv0184	750	244868	245617	BCG_0221	BCG_0221	750	215201	215950	BCGDan_0194	BCGDan_0194	750	215201	215950	BCGDan_sapMKO_0194	BCGDan_sapMKO_0194	750
215715	216224	Rv0185	Rv0185	510	245614	246123	BCG_0222	BCG_0222	510	215947	216456	BCGDan_0195	BCGDan_0195	510	215989	216456	BCGDan_sapMKO_0195	BCGDan_sapMKO_0195	468
216269	218344	bglS	Rv0186	2076	246168	248243	bglS	BCG_0223	2076	216501	218576	bglS	BCGDan_0196	2076	216501	218576	bglS	BCGDan_sapMKO_0196	2076
218705	219367	Rv0187	Rv0187	663	248604	249266	BCG_0224	BCG_0224	663	218937	219599	BCGDan_0197	BCGDan_0197	663	218943	219599	BCGDan_sapMKO_0197	BCGDan_sapMKO_0197	657
219486	219917	Rv0188	Rv0188	432	249385	249816	BCG_0225	BCG_0225	432	219718	220149	BCGDan_0198	BCGDan_0198	432	219757	220149	BCGDan_sapMKO_0198	BCGDan_sapMKO_0198	393
219996	221723	ilvD	Rv0189c	1728	249895	251622	ilvD	BCG_0226c	1728	220228	221955	ilvD	BCGDan_0199	1728	220228	221955	ilvD	BCGDan_sapMKO_0199	1728
221871	222161	Rv0190	Rv0190	291	251770	252060	BCG_0227	BCG_0227	291	222103	222393	BCGDan_0200	BCGDan_0200	291	222103	222393	BCGDan_sapMKO_0200	BCGDan_sapMKO_0200	291
222289	223530	Rv0191	Rv0191	1242	252188	253429	BCG_0228	BCG_0228	1242	222521	223762	BCGDan_0201	BCGDan_0201	1242	222593	223762	BCGDan_sapMKO_0201	BCGDan_sapMKO_0201	1170
223564	224664	Rv0192	Rv0192	1101	253506	254564	BCG_0229	BCG_0229	1059	223839	224897	BCGDan_0202	BCGDan_0202	1059	223902	224897	BCGDan_sapMKO_0202	BCGDan_sapMKO_0202	996
224724	226571	Rv0193c	Rv0193c	1848	254624	256471	BCG_0230c	BCG_0230c	1848	224957	226804	BCGDan_0203	BCGDan_0203	1848	224957	226804	BCGDan_sapMKO_0203	BCGDan_sapMKO_0203	1848
226878	230462	Rv0194	Rv0194	3585	256778	260362	BCG_0231	BCG_0231	3585	227111	230695	BCGDan_0204	BCGDan_0204	3585	227111	230695	BCGDan_sapMKO_0204	BCGDan_sapMKO_0204	3585
230899	231534	Rv0195	Rv0195	636	260800	261435	BCG_0232	BCG_0232	636	231133	231768	BCGDan_0205	BCGDan_0205	636	231070	231768	BCGDan_sapMKO_0205	BCGDan_sapMKO_0205	699
231647	232231	Rv0196	Rv0196	585	261548	262132	BCG_0233	BCG_0233	585	231881	232465	BCGDan_0206	BCGDan_0206	585	231902	232465	BCGDan_sapMKO_0206	BCGDan_sapMKO_0206	564
232231	234519	Rv0197	Rv0197	2289	262132	264378	BCG_0234	BCG_0234	2247	232465	234711	BCGDan_0207	BCGDan_0207	2247	232465	234711	BCGDan_sapMKO_0207	BCGDan_sapMKO_0207	2247
234516	236507	zmp1	Rv0198c	1992	264419	266410	BCG_0235c	BCG_0235c	1992	234752	236743	BCGDan_0208	BCGDan_0208	1992	234752	236743	BCGDan_sapMKO_0208	BCGDan_sapMKO_0208	1992
236550	237209	Rv0199	Rv0199	660	266453	267112	BCG_0236	BCG_0236	660	236786	237445	BCGDan_0209	BCGDan_0209	660	236786	237445	BCGDan_sapMKO_0209	BCGDan_sapMKO_0209	660
237206	237895	Rv0200	Rv0200	690	267109	267798	BCG_0237	BCG_0237	690	237442	238131	BCGDan_0210	BCGDan_0210	690	237442	238131	BCGDan_sapMKO_0210	BCGDan_sapMKO_0210	690
237892	238395	Rv0201c	Rv0201c	504	267795	268298	BCG_0238c	BCG_0238c	504	238128	238631	BCGDan_0211	BCGDan_0211	504	238128	238631	BCGDan_sapMKO_0211	BCGDan_sapMKO_0211	504
238392	241292	mmpL11	Rv0202c	2901	268295	271195	mmpL11	BCG_0239c	2901	238628	241528	mmpL11	BCGDan_0212	2901	238628	241528	mmpL11	BCGDan_sapMKO_0212	2901
241514	241924	Rv0203	Rv0203	411	271417	271827	BCG_0240	BCG_0240	411	241750	242160	BCGDan_0213	BCGDan_0213	411	241750	242160	BCGDan_sapMKO_0213	BCGDan_sapMKO_0213	411
241976	243214	Rv0204c	Rv0204c	1239	271879	273162	BCG_0241c	BCG_0241c	1284	242212	243495	BCGDan_0214	BCGDan_0214	1284	242212	243495	BCGDan_sapMKO_0214	BCGDan_sapMKO_0214	1284
243384	244487	Rv0205	Rv0205	1104	273287	274390	BCG_0242	BCG_0242	1104	243620	244723	BCGDan_0215	BCGDan_0215	1104	243620	244723	BCGDan_sapMKO_0215	BCGDan_sapMKO_0215	1104
244484	247318	mmpL3	Rv0206c	2835	274387	277221	mmpL3	BCG_0243c	2835	244720	247554	mmpL3	BCGDan_0216	2835	244720	247530	mmpL3	BCGDan_sapMKO_0216	2811
247384	248112	Rv0207c	Rv0207c	729	277287	278015	BCG_0244c	BCG_0244c	729	247620	248348	BCGDan_0217	BCGDan_0217	729	247620	248348	BCGDan_sapMKO_0217	BCGDan_sapMKO_0217	729
248115	248906	Rv0208c	Rv0208c	792	278018	278809	BCG_0245c	BCG_0245c	792	248351	249142	BCGDan_0218	BCGDan_0218	792	248351	249142	BCGDan_sapMKO_0218	BCGDan_sapMKO_0218	792
249038	250123	Rv0209	Rv0209	1086	278941	280026	BCG_0246	BCG_0246	1086	249274	250359	BCGDan_0219	BCGDan_0219	1086	249274	250359	BCGDan_sapMKO_0219	BCGDan_sapMKO_0219	1086
250120	251598	Rv0210	Rv0210	1479	280023	281501	BCG_0247	BCG_0247	1479	250356	251834	BCGDan_0220	BCGDan_0220	1479	250356	251834	BCGDan_sapMKO_0220	BCGDan_sapMKO_0220	1479
251782	253602	pckA	Rv0211	1821	281685	283505	pckA	BCG_0248	1821	252018	253838	pckA	BCGDan_0221	1821	252018	253838	pckA	BCGDan_sapMKO_0221	1821
253669	254640	nadR	Rv0212c	972	283572	284543	nadR	BCG_0249c	972	253905	254876	nadR	BCGDan_0222	972	253905	254864	nadR	BCGDan_sapMKO_0222	960
254637	255950	Rv0213c	Rv0213c	1314	284540	285853	BCG_0250c	BCG_0250c	1314	254873	256186	BCGDan_0223	BCGDan_0223	1314	254873	256210	BCGDan_sapMKO_0223	BCGDan_sapMKO_0223	1338
256064	257677	fadD4	Rv0214	1614	285967	287580	fadD4	BCG_0251	1614	256300	257913	fadD4	BCGDan_0224	1614	256396	257913	fadD4	BCGDan_sapMKO_0224	1518
257783	258856	fadE3	Rv0215c	1074	287622	288788	fadE3	BCG_0252c	1167	257955	259121	fadE3	BCGDan_0225	1167	257955	259121	fadE3	BCGDan_sapMKO_0225	1167
258913	259926	Rv0216	Rv0216	1014	288845	289858	BCG_0253	BCG_0253	1014	259178	260191	BCGDan_0226	BCGDan_0226	1014	259178	260191	BCGDan_sapMKO_0226	BCGDan_sapMKO_0226	1014
259923	260831	lipW	Rv0217c	909	289855	290763	lipW	BCG_0254c	909	260188	261096	lipW	BCGDan_0227	909	260188	261096	lipW	BCGDan_sapMKO_0227	909
260924	262252	Rv0218	Rv0218	1329	290856	292184	BCG_0255	BCG_0255	1329	261189	262517	BCGDan_0228	BCGDan_0228	1329	261189	262517	BCGDan_sapMKO_0228	BCGDan_sapMKO_0228	1329
262254	262802	Rv0219	Rv0219	549	292186	292734	BCG_0256	BCG_0256	549	262519	263067	BCGDan_0229	BCGDan_0229	549	262519	263067	BCGDan_sapMKO_0229	BCGDan_sapMKO_0229	549
262812	264023	lipC	Rv0220	1212	292744	293985	lipC	BCG_0257	1242	263077	264318	lipC	BCGDan_0230	1242	263077	264318	lipC	BCGDan_sapMKO_0230	1242
264067	265476	Rv0221	Rv0221	1410	293999	294772	BCG_0258	BCG_0258	774	264332	265105	BCGDan_0231	BCGDan_0231	774	264332	265105	BCGDan_sapMKO_0231	BCGDan_sapMKO_0231	774
266301	267764	Rv0223c	Rv0223c	1464	294638	295447	BCG_0259c	BCG_0259c	810	264971	265780	BCGDan_0232	BCGDan_0232	810	264971	265780	BCGDan_sapMKO_0232	BCGDan_sapMKO_0232	810
NA	NA	NA	NA	NA	295444	295794	BCG_0260c	BCG_0260c	351	265777	266127	BCGDan_0233	BCGDan_0233	351	265777	266127	BCGDan_sapMKO_0233	BCGDan_sapMKO_0233	351
267863	268627	Rv0224c	Rv0224c	765	295893	296657	BCG_0261c	BCG_0261c	765	266226	266990	BCGDan_0234	BCGDan_0234	765	266226	266999	BCGDan_sapMKO_0234	BCGDan_sapMKO_0234	774
268663	269817	Rv0225	Rv0225	1155	296693	297847	BCG_0262	BCG_0262	1155	267026	268180	BCGDan_0235	BCGDan_0235	1155	267026	268180	BCGDan_sapMKO_0235	BCGDan_sapMKO_0235	1155
269834	271564	Rv0226c	Rv0226c	1731	297864	299594	BCG_0263c	BCG_0263c	1731	268197	269927	BCGDan_0236	BCGDan_0236	1731	268197	269927	BCGDan_sapMKO_0236	BCGDan_sapMKO_0236	1731
271574	272839	Rv0227c	Rv0227c	1266	299604	300869	BCG_0264c	BCG_0264c	1266	269937	271202	BCGDan_0237	BCGDan_0237	1266	269937	271202	BCGDan_sapMKO_0237	BCGDan_sapMKO_0237	1266
273055	274278	Rv0228	Rv0228	1224	301085	302308	BCG_0265	BCG_0265	1224	271418	272641	BCGDan_0238	BCGDan_0238	1224	271418	272641	BCGDan_sapMKO_0238	BCGDan_sapMKO_0238	1224
274306	274986	Rv0229c	Rv0229c	681	302336	303016	BCG_0266c	BCG_0266c	681	272669	273349	BCGDan_0239	BCGDan_0239	681	272669	273349	BCGDan_sapMKO_0239	BCGDan_sapMKO_0239	681
274983	275963	php	Rv0230c	981	303013	303993	php	BCG_0267c	981	273346	274326	php	BCGDan_0240	981	273346	274326	php	BCGDan_sapMKO_0240	981
276058	277764	fadE4	Rv0231	1707	304088	305794	fadE4	BCG_0268	1707	274421	276127	fadE4	BCGDan_0241	1707	274421	276127	fadE4	BCGDan_sapMKO_0241	1707
277899	278588	Rv0232	Rv0232	690	305929	306618	BCG_0269	BCG_0269	690	276262	276951	BCGDan_0242	BCGDan_0242	690	276262	276951	BCGDan_sapMKO_0242	BCGDan_sapMKO_0242	690
278585	279529	nrdB	Rv0233	945	306615	307559	nrdB	BCG_0270	945	276948	277892	nrdB	BCGDan_0243	945	276948	277892	nrdB	BCGDan_sapMKO_0243	945
279605	281140	gabD1	Rv0234c	1536	307635	309170	gabD1	BCG_0271c	1536	277968	279503	gabD1	BCGDan_0244	1536	277968	279341	gabD1	BCGDan_sapMKO_0244	1374
281166	282614	Rv0235c	Rv0235c	1449	309196	310644	BCG_0272c	BCG_0272c	1449	279529	280977	BCGDan_0245	BCGDan_0245	1449	279529	280977	BCGDan_sapMKO_0245	BCGDan_sapMKO_0245	1449
282649	286851	aftD	Rv0236c	4203	310679	314881	BCG_0273c	BCG_0273c	4203	281012	285214	BCGDan_0246	BCGDan_0246	4203	281012	285214	BCGDan_sapMKO_0246	BCGDan_sapMKO_0246	4203
286898	287071	Rv0236A	Rv0236A	174	314928	315101	BCG_0274c	BCG_0274c	174	285261	285434	BCGDan_0247	BCGDan_0247	174	285261	285434	BCGDan_sapMKO_0247	BCGDan_sapMKO_0247	174
287186	288352	lpqI	Rv0237	1167	315216	316382	lpqI	BCG_0275	1167	285549	286715	lpqI	BCGDan_0248	1167	285549	286715	lpqI	BCGDan_sapMKO_0248	1167
288428	289042	Rv0238	Rv0238	615	316458	317072	BCG_0276	BCG_0276	615	286791	287405	BCGDan_0249	BCGDan_0249	615	286839	287405	BCGDan_sapMKO_0249	BCGDan_sapMKO_0249	567
289104	289337	vapB24	Rv0239	234	317134	317367	BCG_0277	BCG_0277	234	287467	287700	BCGDan_0250	BCGDan_0250	234	287467	287700	BCGDan_sapMKO_0250	BCGDan_sapMKO_0250	234
289345	289782	vapC24	Rv0240	438	317375	317812	BCG_0278	BCG_0278	438	287708	288145	BCGDan_0251	BCGDan_0251	438	287708	288145	BCGDan_sapMKO_0251	BCGDan_sapMKO_0251	438
289812	290654	htdX	Rv0241c	843	317842	318684	BCG_0279c	BCG_0279c	843	288175	289017	BCGDan_0252	BCGDan_0252	843	288175	289017	BCGDan_sapMKO_0252	BCGDan_sapMKO_0252	843
290665	292029	fabG4	Rv0242c	1365	318695	320059	fabG4	BCG_0280c	1365	289028	290392	fabG4	BCGDan_0253	1365	289028	290392	fabG4	BCGDan_sapMKO_0253	1365
292171	293493	fadA2	Rv0243	1323	320201	321523	fadA2	BCG_0281	1323	290534	291856	fadA2	BCGDan_0254	1323	290534	291856	fadA2	BCGDan_sapMKO_0254	1323
293798	295633	fadE5	Rv0244c	1836	321829	323664	fadE5	BCG_0282c	1836	292162	293997	fadE5	BCGDan_0255	1836	292162	293997	fadE5	BCGDan_sapMKO_0255	1836
296005	296493	Rv0245	Rv0245	489	324036	324524	BCG_0283	BCG_0283	489	294369	294857	BCGDan_0256	BCGDan_0256	489	294369	294857	BCGDan_sapMKO_0256	BCGDan_sapMKO_0256	489
296809	298119	Rv0246	Rv0246	1311	324840	326150	BCG_0284	BCG_0284	1311	295173	296483	BCGDan_0257	BCGDan_0257	1311	295194	296483	BCGDan_sapMKO_0257	BCGDan_sapMKO_0257	1290
298116	298862	Rv0247c	Rv0247c	747	326147	326893	BCG_0285c	BCG_0285c	747	296480	297226	BCGDan_0258	BCGDan_0258	747	296480	297208	BCGDan_sapMKO_0258	BCGDan_sapMKO_0258	729
298863	300803	Rv0248c	Rv0248c	1941	326894	328834	BCG_0286c	BCG_0286c	1941	297227	299167	BCGDan_0259	BCGDan_0259	1941	297227	299167	BCGDan_sapMKO_0259	BCGDan_sapMKO_0259	1941
300834	301655	Rv0249c	Rv0249c	822	328865	329686	BCG_0287c	BCG_0287c	822	299198	300019	BCGDan_0260	BCGDan_0260	822	299198	300019	BCGDan_sapMKO_0260	BCGDan_sapMKO_0260	822
301735	302028	Rv0250c	Rv0250c	294	329766	330059	BCG_0288c	BCG_0288c	294	300099	300392	BCGDan_0261	BCGDan_0261	294	300099	300392	BCGDan_sapMKO_0261	BCGDan_sapMKO_0261	294
302173	302652	hsp	Rv0251c	480	330204	330683	hsp	BCG_0289c	480	300537	301016	hsp	BCGDan_0262	480	300537	301016	hsp	BCGDan_sapMKO_0262	480
302866	305427	nirB	Rv0252	2562	330897	333458	nirB	BCG_0290	2562	301230	303791	nirB	BCGDan_0263	2562	301281	303791	nirB	BCGDan_sapMKO_0263	2511
305453	305809	nirD	Rv0253	357	333484	333840	nirD	BCG_0291	357	303817	304173	nirD	BCGDan_0264	357	303817	304173	nirD	BCGDan_sapMKO_0264	357
305825	306349	cobU	Rv0254c	525	333856	334380	cobU	BCG_0292c	525	304189	304713	cobU	BCGDan_0265	525	304189	304713	cobU	BCGDan_sapMKO_0265	525
306374	307858	cobQ1	Rv0255c	1485	334405	335889	cobQ1	BCG_0293c	1485	304738	306222	cobQ1	BCGDan_0266	1485	304738	306222	cobQ1	BCGDan_sapMKO_0266	1485
307877	309547	PPE2	Rv0256c	1671	335908	337578	PPE2	BCG_0294c	1671	306241	307911	PPE2	BCGDan_0267	1671	306241	307911	PPE2	BCGDan_sapMKO_0267	1671
309699	310073	Rv0257	Rv0257	375	337886	338104	BCG_0295	BCG_0295	219	308219	308437	BCGDan_0268	BCGDan_0268	219	308219	308437	BCGDan_sapMKO_0268	BCGDan_sapMKO_0268	219
310294	310749	Rv0258c	Rv0258c	456	338325	338780	BCG_0296c	BCG_0296c	456	308658	309113	BCGDan_0269	BCGDan_0269	456	308658	309062	BCGDan_sapMKO_0269	BCGDan_sapMKO_0269	405
310774	311517	Rv0259c	Rv0259c	744	338805	339548	BCG_0297c	BCG_0297c	744	309138	309881	BCGDan_0270	BCGDan_0270	744	309138	309881	BCGDan_sapMKO_0270	BCGDan_sapMKO_0270	744
311514	312659	Rv0260c	Rv0260c	1146	339545	340690	BCG_0298c	BCG_0298c	1146	309878	311023	BCGDan_0271	BCGDan_0271	1146	309878	311023	BCGDan_sapMKO_0271	BCGDan_sapMKO_0271	1146
312759	314168	narK3	Rv0261c	1410	340790	342199	narK3	BCG_0299c	1410	311123	312532	narK3	BCGDan_0272	1410	311123	312532	narK3	BCGDan_sapMKO_0272	1410
314309	314854	aac	Rv0262c	546	342340	342885	aac	BCG_0300c	546	312673	313218	aac	BCGDan_0273	546	312673	313218	aac	BCGDan_sapMKO_0273	546
314864	315766	Rv0263c	Rv0263c	903	342895	343797	BCG_0301c	BCG_0301c	903	313228	314130	BCGDan_0274	BCGDan_0274	903	313228	314130	BCGDan_sapMKO_0274	BCGDan_sapMKO_0274	903
315783	316415	Rv0264c	Rv0264c	633	343814	344446	BCG_0302c	BCG_0302c	633	314147	314779	BCGDan_0275	BCGDan_0275	633	314147	314800	BCGDan_sapMKO_0275	BCGDan_sapMKO_0275	654
316511	317503	Rv0265c	Rv0265c	993	344542	345534	BCG_0303c	BCG_0303c	993	314875	315867	BCGDan_0276	BCGDan_0276	993	314875	315837	BCGDan_sapMKO_0276	BCGDan_sapMKO_0276	963
317525	321154	oplA	Rv0266c	3630	345556	349185	oplA	BCG_0304c	3630	315889	319518	oplA	BCGDan_0277	3630	315889	319518	oplA	BCGDan_sapMKO_0277	3630
321331	322722	narU	Rv0267	1392	349362	350753	narU	BCG_0305	1392	319695	321086	narU	BCGDan_0278	1392	319695	321086	narU	BCGDan_sapMKO_0278	1392
322764	323273	Rv0268c	Rv0268c	510	350795	351304	BCG_0306c	BCG_0306c	510	321128	321637	BCGDan_0279	BCGDan_0279	510	321128	321637	BCGDan_sapMKO_0279	BCGDan_sapMKO_0279	510
323338	324531	Rv0269c	Rv0269c	1194	351369	352562	BCG_0307c	BCG_0307c	1194	321702	322895	BCGDan_0280	BCGDan_0280	1194	321702	322895	BCGDan_sapMKO_0280	BCGDan_sapMKO_0280	1194
324567	326249	fadD2	Rv0270	1683	352598	354280	fadD2	BCG_0308	1683	322931	324613	fadD2	BCGDan_0281	1683	322931	324613	fadD2	BCGDan_sapMKO_0281	1683
326266	328461	fadE6	Rv0271c	2196	354297	356492	fadE6	BCG_0309c	2196	324630	326825	fadE6	BCGDan_0282	2196	324630	326825	fadE6	BCGDan_sapMKO_0282	2196
328575	329708	Rv0272c	Rv0272c	1134	356606	357739	BCG_0310c	BCG_0310c	1134	326939	328072	BCGDan_0283	BCGDan_0283	1134	326939	327955	BCGDan_sapMKO_0283	BCGDan_sapMKO_0283	1017
329705	330325	Rv0273c	Rv0273c	621	357736	358356	BCG_0311c	BCG_0311c	621	328069	328689	BCGDan_0284	BCGDan_0284	621	328069	328689	BCGDan_sapMKO_0284	BCGDan_sapMKO_0284	621
330422	331003	Rv0274	Rv0274	582	358453	359034	BCG_0312	BCG_0312	582	328786	329367	BCGDan_0285	BCGDan_0285	582	328786	329367	BCGDan_sapMKO_0285	BCGDan_sapMKO_0285	582
330933	331658	Rv0275c	Rv0275c	726	358964	359689	BCG_0313c	BCG_0313c	726	329297	330022	BCGDan_0286	BCGDan_0286	726	329297	330022	BCGDan_sapMKO_0286	BCGDan_sapMKO_0286	726
331748	332668	Rv0276	Rv0276	921	359779	360699	BCG_0314	BCG_0314	921	330112	331032	BCGDan_0287	BCGDan_0287	921	330112	331032	BCGDan_sapMKO_0287	BCGDan_sapMKO_0287	921
332708	333136	vapC25	Rv0277c	429	360739	361167	BCG_0315c	BCG_0315c	429	331072	331500	BCGDan_0288	BCGDan_0288	429	331072	331500	BCGDan_sapMKO_0288	BCGDan_sapMKO_0288	429
333160	333417	vapB25	Rv0277A	258	361191	361448	BCG_0315A	BCG_0315A	258	331524	331781	BCGDan_0289	BCGDan_0289	258	331524	331781	BCGDan_sapMKO_0289	BCGDan_sapMKO_0289	258
NA	NA	NA	NA	NA	361468	361710	PE_PGRS3b	BCG_0316c	243	331801	332043	PE_PGRS3b	BCGDan_0290	243	NA	NA	NA	NA	NA
NA	NA	NA	NA	NA	361533	364283	PE_PGRS3a	BCG_0317c	2751	331866	334616	PE_PGRS3a	BCGDan_0291	2751	331866	334616	PE_PGRS3a	BCGDan_sapMKO_0290	2751
333437	336310	PE_PGRS3	Rv0278c	2874	364547	367246	PE_PGRS3	BCG_0318c	2700	334880	337579	PE_PGRS3	BCGDan_0292	2700	334880	337579	PE_PGRS3	BCGDan_sapMKO_0291	2700
336560	339073	PE_PGRS4	Rv0279c	2514	367496	370000	PE_PGRS4	BCG_0319c	2505	337829	340333	PE_PGRS4	BCGDan_0293	2505	337829	340333	PE_PGRS4	BCGDan_sapMKO_0292	2505
339364	340974	PPE3	Rv0280	1611	370291	371901	PPE3	BCG_0320	1611	340624	342234	PPE3	BCGDan_0294	1611	340624	342234	PPE3	BCGDan_sapMKO_0293	1611
340998	341906	Rv0281	Rv0281	909	371925	372833	BCG_0321	BCG_0321	909	342258	343166	BCGDan_0295	BCGDan_0295	909	342258	343166	BCGDan_sapMKO_0294	BCGDan_sapMKO_0294	909
342130	344025	eccA3	Rv0282	1896	373058	374953	BCG_0322	BCG_0322	1896	343390	345285	BCGDan_0296	BCGDan_0296	1896	343423	345285	BCGDan_sapMKO_0295	BCGDan_sapMKO_0295	1863
344022	345638	eccB3	Rv0283	1617	374950	376566	BCG_0323	BCG_0323	1617	345282	346898	BCGDan_0297	BCGDan_0297	1617	345282	346898	BCGDan_sapMKO_0296	BCGDan_sapMKO_0296	1617
345635	349627	eccC3	Rv0284	3993	376563	380555	BCG_0324	BCG_0324	3993	346895	350887	BCGDan_0298	BCGDan_0298	3993	346895	350887	BCGDan_sapMKO_0297	BCGDan_sapMKO_0297	3993
349624	349932	PE5	Rv0285	309	380552	380860	PE5	BCG_0325	309	350884	351192	PE5	BCGDan_0299	309	350884	351192	PE5	BCGDan_sapMKO_0298	309
349935	351476	PPE4	Rv0286	1542	380863	382404	PPE4	BCG_0326	1542	351195	352736	PPE4	BCGDan_0300	1542	351195	352736	PPE4	BCGDan_sapMKO_0299	1542
351525	351818	esxG	Rv0287	294	382453	382746	esxG	BCG_0327	294	352785	353078	esxG	BCGDan_0301	294	352785	353078	esxG	BCGDan_sapMKO_0300	294
351848	352138	esxH	Rv0288	291	382776	383066	esxH	BCG_0328	291	353108	353398	esxH	BCGDan_0302	291	353108	353398	esxH	BCGDan_sapMKO_0301	291
352149	353036	espG3	Rv0289	888	383077	383964	BCG_0329	BCG_0329	888	353409	354296	BCGDan_0303	BCGDan_0303	888	353409	354296	BCGDan_sapMKO_0302	BCGDan_sapMKO_0302	888
353083	354501	eccD3	Rv0290	1419	384011	385429	BCG_0330	BCG_0330	1419	354343	355761	BCGDan_0304	BCGDan_0304	1419	354343	355761	BCGDan_sapMKO_0303	BCGDan_sapMKO_0303	1419
354498	355883	mycP3	Rv0291	1386	385426	386811	BCG_0331	BCG_0331	1386	355758	357143	BCGDan_0305	BCGDan_0305	1386	355758	357143	BCGDan_sapMKO_0304	BCGDan_sapMKO_0304	1386
355880	356875	eccE3	Rv0292	996	386808	387803	BCG_0332	BCG_0332	996	357140	358135	BCGDan_0306	BCGDan_0306	996	357140	358135	BCGDan_sapMKO_0305	BCGDan_sapMKO_0305	996
356862	358064	Rv0293c	Rv0293c	1203	387790	388992	BCG_0333c	BCG_0333c	1203	358122	359324	BCGDan_0307	BCGDan_0307	1203	358122	359333	BCGDan_sapMKO_0306	BCGDan_sapMKO_0306	1212
358171	358956	tam	Rv0294	786	389099	389884	tam	BCG_0334	786	359431	360216	tam	BCGDan_0308	786	359431	360216	tam	BCGDan_sapMKO_0307	786
358945	359748	Rv0295c	Rv0295c	804	389873	390676	BCG_0335c	BCG_0335c	804	360205	361008	BCGDan_0309	BCGDan_0309	804	360205	361008	BCGDan_sapMKO_0308	BCGDan_sapMKO_0308	804
359758	361155	Rv0296c	Rv0296c	1398	390686	392083	BCG_0336c	BCG_0336c	1398	361018	362415	BCGDan_0310	BCGDan_0310	1398	361018	362442	BCGDan_sapMKO_0309	BCGDan_sapMKO_0309	1425
361334	363109	PE_PGRS5	Rv0297	1776	392262	394082	PE_PGRS5	BCG_0337	1821	362594	364414	PE_PGRS5	BCGDan_0311	1821	362594	364414	PE_PGRS5	BCGDan_sapMKO_0310	1821
363252	363479	Rv0298	Rv0298	228	394225	394452	BCG_0338	BCG_0338	228	364557	364784	BCGDan_0312	BCGDan_0312	228	364557	364784	BCGDan_sapMKO_0311	BCGDan_sapMKO_0311	228
363476	363778	Rv0299	Rv0299	303	394449	394751	BCG_0339	BCG_0339	303	364781	365083	BCGDan_0313	BCGDan_0313	303	364781	365083	BCGDan_sapMKO_0312	BCGDan_sapMKO_0312	303
363826	364047	vapB2	Rv0300	222	394799	395020	BCG_0340	BCG_0340	222	365131	365352	BCGDan_0314	BCGDan_0314	222	365131	365352	BCGDan_sapMKO_0313	BCGDan_sapMKO_0313	222
364044	364469	vapC2	Rv0301	426	395017	395442	BCG_0341	BCG_0341	426	365349	365774	BCGDan_0315	BCGDan_0315	426	365343	365774	BCGDan_sapMKO_0314	BCGDan_sapMKO_0314	432
364605	365237	Rv0302	Rv0302	633	395579	396211	BCG_0342	BCG_0342	633	365911	366543	BCGDan_0316	BCGDan_0316	633	365989	366543	BCGDan_sapMKO_0315	BCGDan_sapMKO_0315	555
365234	366142	Rv0303	Rv0303	909	396208	397116	BCG_0343	BCG_0343	909	366540	367448	BCGDan_0317	BCGDan_0317	909	366540	367448	BCGDan_sapMKO_0316	BCGDan_sapMKO_0316	909
366150	372764	PPE5	Rv0304c	6615	397124	400567	PPE5	BCG_0344c	3444	367456	370899	PPE5	BCGDan_0318	3444	367456	370899	PPE5	BCGDan_sapMKO_0317	3444
372820	375711	PPE6	Rv0305c	2892	400711	406638	PPE6	BCG_0345c	5928	371043	376970	PPE6	BCGDan_0319	5928	371043	376970	PPE6	BCGDan_sapMKO_0318	5928
375914	376585	Rv0306	Rv0306	672	406841	407512	BCG_0346	BCG_0346	672	377173	377844	BCGDan_0320	BCGDan_0320	672	377200	377844	BCGDan_sapMKO_0319	BCGDan_sapMKO_0319	645
376573	377055	Rv0307c	Rv0307c	483	407500	407982	BCG_0347c	BCG_0347c	483	377832	378314	BCGDan_0321	BCGDan_0321	483	377832	378314	BCGDan_sapMKO_0320	BCGDan_sapMKO_0320	483
377113	377829	Rv0308	Rv0308	717	408040	408756	BCG_0348	BCG_0348	717	378372	379088	BCGDan_0322	BCGDan_0322	717	378372	379088	BCGDan_sapMKO_0321	BCGDan_sapMKO_0321	717
377931	378587	Rv0309	Rv0309	657	408858	409514	BCG_0349	BCG_0349	657	379190	379846	BCGDan_0323	BCGDan_0323	657	379259	379846	BCGDan_sapMKO_0322	BCGDan_sapMKO_0322	588
378657	379148	Rv0310c	Rv0310c	492	409584	410075	BCG_0350c	BCG_0350c	492	379916	380407	BCGDan_0324	BCGDan_0324	492	379916	380407	BCGDan_sapMKO_0323	BCGDan_sapMKO_0323	492
379172	380401	Rv0311	Rv0311	1230	410099	411328	BCG_0351	BCG_0351	1230	380431	381660	BCGDan_0325	BCGDan_0325	1230	380431	381660	BCGDan_sapMKO_0324	BCGDan_sapMKO_0324	1230
380556	382418	Rv0312	Rv0312	1863	411483	413345	BCG_0352	BCG_0352	1863	381815	383677	BCGDan_0326	BCGDan_0326	1863	381815	383677	BCGDan_sapMKO_0325	BCGDan_sapMKO_0325	1863
382490	382876	Rv0313	Rv0313	387	413417	413803	BCG_0353	BCG_0353	387	383749	384135	BCGDan_0327	BCGDan_0327	387	383749	384135	BCGDan_sapMKO_0326	BCGDan_sapMKO_0326	387
382879	383541	Rv0314c	Rv0314c	663	413806	414468	BCG_0354c	BCG_0354c	663	384138	384800	BCGDan_0328	BCGDan_0328	663	384138	384773	BCGDan_sapMKO_0327	BCGDan_sapMKO_0327	636
383602	384486	Rv0315	Rv0315	885	414529	415413	BCG_0355	BCG_0355	885	384861	385745	BCGDan_0329	BCGDan_0329	885	384891	385745	BCGDan_sapMKO_0328	BCGDan_sapMKO_0328	855
384535	385149	Rv0316	Rv0316	615	415462	416076	BCG_0356	BCG_0356	615	385794	386408	BCGDan_0330	BCGDan_0330	615	385767	386408	BCGDan_sapMKO_0329	BCGDan_sapMKO_0329	642
385173	385943	glpQ2	Rv0317c	771	416100	416870	glpQ2	BCG_0357c	771	386432	387202	glpQ2	BCGDan_0331	771	386432	387133	glpQ2	BCGDan_sapMKO_0330	702
386305	387099	Rv0318c	Rv0318c	795	417232	418026	BCG_0358c	BCG_0358c	795	387564	388358	BCGDan_0333	BCGDan_0333	795	387564	388340	BCGDan_sapMKO_0332	BCGDan_sapMKO_0332	777
387148	387816	pcp	Rv0319	669	418075	418743	pcp	BCG_0359	669	388407	389075	pcp	BCGDan_0334	669	388407	389075	pcp	BCGDan_sapMKO_0333	669
387888	388550	Rv0320	Rv0320	663	418815	419477	BCG_0360	BCG_0360	663	389147	389809	BCGDan_0335	BCGDan_0335	663	389222	389809	BCGDan_sapMKO_0334	BCGDan_sapMKO_0334	588
388582	389154	dcd	Rv0321	573	419509	420081	dcd	BCG_0361	573	389841	390413	dcd	BCGDan_0336	573	389841	390413	dcd	BCGDan_sapMKO_0335	573
389260	390591	udgA	Rv0322	1332	420187	421518	udgA	BCG_0362	1332	390519	391850	udgA	BCGDan_0337	1332	390519	391850	udgA	BCGDan_sapMKO_0336	1332
390580	391251	Rv0323c	Rv0323c	672	421507	422178	BCG_0363c	BCG_0363c	672	391839	392510	BCGDan_0338	BCGDan_0338	672	391839	392474	BCGDan_sapMKO_0337	BCGDan_sapMKO_0337	636
391352	392032	Rv0324	Rv0324	681	422279	422959	BCG_0364	BCG_0364	681	392611	393291	BCGDan_0339	BCGDan_0339	681	392611	393291	BCGDan_sapMKO_0338	BCGDan_sapMKO_0338	681
392039	392263	Rv0325	Rv0325	225	422966	423655	BCG_0365	BCG_0365	690	393298	393987	BCGDan_0340	BCGDan_0340	690	393325	393987	BCGDan_sapMKO_0339	BCGDan_sapMKO_0339	663
392696	394045	cyp135A1	Rv0327c	1350	423623	424972	cyp135A1	BCG_0366c	1350	393955	395304	cyp135A1	BCGDan_0341	1350	393955	395304	cyp135A1	BCGDan_sapMKO_0340	1350
394111	394713	Rv0328	Rv0328	603	425038	425640	BCG_0367	BCG_0367	603	395370	395972	BCGDan_0342	BCGDan_0342	603	395370	395972	BCGDan_sapMKO_0341	BCGDan_sapMKO_0341	603
394694	395320	Rv0329c	Rv0329c	627	425621	426247	BCG_0368c	BCG_0368c	627	395953	396579	BCGDan_0343	BCGDan_0343	627	395953	396579	BCGDan_sapMKO_0342	BCGDan_sapMKO_0342	627
395347	396087	Rv0330c	Rv0330c	741	426274	427014	BCG_0369c	BCG_0369c	741	396606	397346	BCGDan_0344	BCGDan_0344	741	396606	397346	BCGDan_sapMKO_0343	BCGDan_sapMKO_0343	741
396201	397367	Rv0331	Rv0331	1167	427128	428294	BCG_0370	BCG_0370	1167	397460	398626	BCGDan_0345	BCGDan_0345	1167	397460	398626	BCGDan_sapMKO_0344	BCGDan_sapMKO_0344	1167
397442	398227	Rv0332	Rv0332	786	428369	429154	BCG_0371	BCG_0371	786	398701	399486	BCGDan_0346	BCGDan_0346	786	398731	399486	BCGDan_sapMKO_0345	BCGDan_sapMKO_0345	756
398254	398628	Rv0333	Rv0333	375	429181	429555	BCG_0372	BCG_0372	375	399513	399887	BCGDan_0347	BCGDan_0347	375	399462	399887	BCGDan_sapMKO_0346	BCGDan_sapMKO_0346	426
398658	399524	rmlA	Rv0334	867	429585	430451	rmlA	BCG_0373	867	399917	400783	rmlA	BCGDan_0348	867	399917	400783	rmlA	BCGDan_sapMKO_0347	867
399535	400050	PE6	Rv0335c	516	430462	430977	PE6	BCG_0374c	516	400794	401309	PE6	BCGDan_0349	516	400794	401309	PE6	BCGDan_sapMKO_0348	516
400192	401703	Rv0336	Rv0336	1512	431119	432630	BCG_0375	BCG_0375	1512	401451	402962	BCGDan_0350	BCGDan_0350	1512	401427	402962	BCGDan_sapMKO_0349	BCGDan_sapMKO_0349	1536
401873	403162	aspC	Rv0337c	1290	432800	434089	aspC	BCG_0376c	1290	403132	404421	aspC	BCGDan_0351	1290	403132	404421	aspC	BCGDan_sapMKO_0350	1290
403193	405841	Rv0338c	Rv0338c	2649	434120	436768	BCG_0377c	BCG_0377c	2649	404452	407100	BCGDan_0352	BCGDan_0352	2649	404452	407100	BCGDan_sapMKO_0351	BCGDan_sapMKO_0351	2649
405950	408448	Rv0339c	Rv0339c	2499	436877	439375	BCG_0378c	BCG_0378c	2499	407209	409707	BCGDan_0353	BCGDan_0353	2499	407209	409659	BCGDan_sapMKO_0352	BCGDan_sapMKO_0352	2451
408634	409173	Rv0340	Rv0340	540	439561	440100	BCG_0379	BCG_0379	540	409893	410432	BCGDan_0354	BCGDan_0354	540	409893	410432	BCGDan_sapMKO_0353	BCGDan_sapMKO_0353	540
409362	410801	iniB	Rv0341	1440	440289	441728	iniB	BCG_0380	1440	410621	412060	iniB	BCGDan_0355	1440	410615	412060	iniB	BCGDan_sapMKO_0354	1446
410838	412760	iniA	Rv0342	1923	441765	443687	iniA	BCG_0381	1923	412097	414019	iniA	BCGDan_0356	1923	412166	414019	iniA	BCGDan_sapMKO_0355	1854
412757	414238	iniC	Rv0343	1482	443684	445165	iniC	BCG_0382	1482	414016	415497	iniC	BCGDan_0357	1482	414016	415497	iniC	BCGDan_sapMKO_0356	1482
414381	414941	lpqJ	Rv0344c	561	445308	445868	lpqJ	BCG_0383c	561	415640	416200	lpqJ	BCGDan_0358	561	415640	416200	lpqJ	BCGDan_sapMKO_0357	561
415050	415460	Rv0345	Rv0345	411	445977	446387	BCG_0384	BCG_0384	411	416309	416719	BCGDan_0359	BCGDan_0359	411	416303	416719	BCGDan_sapMKO_0358	BCGDan_sapMKO_0358	417
415502	416965	ansP2	Rv0346c	1464	446429	447892	ansP2	BCG_0385c	1464	416761	418224	ansP2	BCGDan_0360	1464	416761	418224	ansP2	BCGDan_sapMKO_0359	1464
417304	418290	Rv0347	Rv0347	987	448231	449217	BCG_0386	BCG_0386	987	418563	419549	BCGDan_0361	BCGDan_0361	987	418563	419549	BCGDan_sapMKO_0360	BCGDan_sapMKO_0360	987
418293	418946	Rv0348	Rv0348	654	449220	449873	BCG_0387	BCG_0387	654	419552	420205	BCGDan_0362	BCGDan_0362	654	419552	420205	BCGDan_sapMKO_0361	BCGDan_sapMKO_0361	654
418949	419608	Rv0349	Rv0349	660	449876	450535	BCG_0388	BCG_0388	660	420208	420867	BCGDan_0363	BCGDan_0363	660	420208	420867	BCGDan_sapMKO_0362	BCGDan_sapMKO_0362	660
419835	421712	dnaK	Rv0350	1878	450762	452639	dnaK	BCG_0389	1878	421094	422971	dnaK	BCGDan_0364	1878	421094	422971	dnaK	BCGDan_sapMKO_0363	1878
421709	422416	grpE	Rv0351	708	452636	453343	grpE	BCG_0390	708	422968	423675	grpE	BCGDan_0365	708	422968	423675	grpE	BCGDan_sapMKO_0364	708
422452	423639	dnaJ1	Rv0352	1188	453379	454566	dnaJ1	BCG_0391	1188	423711	424898	dnaJ1	BCGDan_0366	1188	423711	424898	dnaJ1	BCGDan_sapMKO_0365	1188
423639	424019	hspR	Rv0353	381	454566	454946	hspR	BCG_0392	381	424898	425278	hspR	BCGDan_0367	381	424898	425278	hspR	BCGDan_sapMKO_0366	381
424269	424694	PPE7	Rv0354c	426	454969	465492	PPE8	BCG_0393c	10524	425301	435824	PPE8	BCGDan_0368	10524	425301	435824	PPE8	BCGDan_sapMKO_0367	10524
434830	435474	Rv0356c	Rv0356c	645	465643	466287	BCG_0394c	BCG_0394c	645	435975	436619	BCGDan_0369	BCGDan_0369	645	435975	436604	BCGDan_sapMKO_0368	BCGDan_sapMKO_0368	630
435471	436769	purA	Rv0357c	1299	466284	467582	purA	BCG_0395c	1299	436616	437914	purA	BCGDan_0370	1299	436616	437914	purA	BCGDan_sapMKO_0369	1299
436860	437507	Rv0358	Rv0358	648	467673	468320	BCG_0396	BCG_0396	648	438005	438652	BCGDan_0371	BCGDan_0371	648	438005	438652	BCGDan_sapMKO_0370	BCGDan_sapMKO_0370	648
437518	438297	Rv0359	Rv0359	780	468331	469110	BCG_0397	BCG_0397	780	438663	439442	BCGDan_0372	BCGDan_0372	780	438663	439442	BCGDan_sapMKO_0371	BCGDan_sapMKO_0371	780
438302	438739	Rv0360c	Rv0360c	438	469115	469552	BCG_0398c	BCG_0398c	438	439447	439884	BCGDan_0373	BCGDan_0373	438	439447	439860	BCGDan_sapMKO_0372	BCGDan_sapMKO_0372	414
438822	439649	Rv0361	Rv0361	828	469635	470462	BCG_0399	BCG_0399	828	439967	440794	BCGDan_0374	BCGDan_0374	828	439967	440794	BCGDan_sapMKO_0373	BCGDan_sapMKO_0373	828
439871	441253	mgtE	Rv0362	1383	470684	472066	mgtE	BCG_0400	1383	441016	442398	mgtE	BCGDan_0375	1383	441016	442398	mgtE	BCGDan_sapMKO_0374	1383
441265	442299	fba	Rv0363c	1035	472078	473112	fba	BCG_0401c	1035	442410	443444	fba	BCGDan_0376	1035	442410	443444	fba	BCGDan_sapMKO_0375	1035
442395	443078	Rv0364	Rv0364	684	473208	473891	BCG_0402	BCG_0402	684	443540	444223	BCGDan_0377	BCGDan_0377	684	443540	444223	BCGDan_sapMKO_0376	BCGDan_sapMKO_0376	684
443067	444197	Rv0365c	Rv0365c	1131	473880	475010	BCG_0403c	BCG_0403c	1131	444212	445342	BCGDan_0378	BCGDan_0378	1131	444212	445342	BCGDan_sapMKO_0377	BCGDan_sapMKO_0377	1131
444222	444815	Rv0366c	Rv0366c	594	475035	475628	BCG_0404c	BCG_0404c	594	445367	445960	BCGDan_0379	BCGDan_0379	594	445367	445960	BCGDan_sapMKO_0378	BCGDan_sapMKO_0378	594
444844	445233	Rv0367c	Rv0367c	390	475657	476046	BCG_0405c	BCG_0405c	390	445989	446378	BCGDan_0380	BCGDan_0380	390	445989	446378	BCGDan_sapMKO_0379	BCGDan_sapMKO_0379	390
445314	446525	Rv0368c	Rv0368c	1212	476127	477338	BCG_0406c	BCG_0406c	1212	446459	447670	BCGDan_0381	BCGDan_0381	1212	446459	447679	BCGDan_sapMKO_0380	BCGDan_sapMKO_0380	1221
446531	447046	Rv0369c	Rv0369c	516	477344	477859	BCG_0407c	BCG_0407c	516	447676	448191	BCGDan_0382	BCGDan_0382	516	447676	448278	BCGDan_sapMKO_0381	BCGDan_sapMKO_0381	603
447147	448043	Rv0370c	Rv0370c	897	477960	478856	BCG_0408c	BCG_0408c	897	448292	449188	BCGDan_0383	BCGDan_0383	897	448292	449188	BCGDan_sapMKO_0382	BCGDan_sapMKO_0382	897
448040	448633	Rv0371c	Rv0371c	594	478853	479446	BCG_0409c	BCG_0409c	594	449185	449778	BCGDan_0384	BCGDan_0384	594	449185	449778	BCGDan_sapMKO_0383	BCGDan_sapMKO_0383	594
448630	449385	Rv0372c	Rv0372c	756	479443	480198	BCG_0410c	BCG_0410c	756	449775	450530	BCGDan_0385	BCGDan_0385	756	449775	450530	BCGDan_sapMKO_0384	BCGDan_sapMKO_0384	756
449404	451803	Rv0373c	Rv0373c	2400	480217	482616	BCG_0411c	BCG_0411c	2400	450549	452948	BCGDan_0386	BCGDan_0386	2400	450549	452948	BCGDan_sapMKO_0385	BCGDan_sapMKO_0385	2400
451800	452279	Rv0374c	Rv0374c	480	482613	483092	BCG_0412c	BCG_0412c	480	452945	453424	BCGDan_0387	BCGDan_0387	480	452945	453424	BCGDan_sapMKO_0386	BCGDan_sapMKO_0386	480
452294	453154	Rv0375c	Rv0375c	861	483107	483967	BCG_0413c	BCG_0413c	861	453439	454299	BCGDan_0388	BCGDan_0388	861	453439	454341	BCGDan_sapMKO_0387	BCGDan_sapMKO_0387	903
453230	454372	Rv0376c	Rv0376c	1143	484043	485185	BCG_0414c	BCG_0414c	1143	454375	455517	BCGDan_0389	BCGDan_0389	1143	454375	455541	BCGDan_sapMKO_0388	BCGDan_sapMKO_0388	1167
454421	455386	Rv0377	Rv0377	966	485234	486199	BCG_0415	BCG_0415	966	455566	456531	BCGDan_0390	BCGDan_0390	966	455566	456531	BCGDan_sapMKO_0389	BCGDan_sapMKO_0389	966
455637	455858	Rv0378	Rv0378	222	486450	486671	BCG_0416	BCG_0416	222	456776	457003	BCGDan_0391	BCGDan_0391	228	456776	457003	BCGDan_sapMKO_0390	BCGDan_sapMKO_0390	228
455977	456192	secE2	Rv0379	216	486790	487005	secE2	BCG_0417	216	457122	457337	secE2	BCGDan_0392	216	457122	457337	secE2	BCGDan_sapMKO_0391	216
456268	456819	Rv0380c	Rv0380c	552	487081	487632	BCG_0418c	BCG_0418c	552	457413	457964	BCGDan_0393	BCGDan_0393	552	457413	458012	BCGDan_sapMKO_0392	BCGDan_sapMKO_0392	600
456915	457823	Rv0381c	Rv0381c	909	487728	488636	BCG_0419c	BCG_0419c	909	458060	458968	BCGDan_0394	BCGDan_0394	909	458060	458968	BCGDan_sapMKO_0393	BCGDan_sapMKO_0393	909
457841	458380	pyrE	Rv0382c	540	488654	489193	pyrE	BCG_0420c	540	458986	459525	pyrE	BCGDan_0395	540	458986	459525	pyrE	BCGDan_sapMKO_0394	540
458461	459315	Rv0383c	Rv0383c	855	489274	490128	BCG_0421c	BCG_0421c	855	459606	460460	BCGDan_0396	BCGDan_0396	855	459606	460460	BCGDan_sapMKO_0395	BCGDan_sapMKO_0395	855
459456	462002	clpB	Rv0384c	2547	490269	492815	clpB	BCG_0422c	2547	460601	463147	clpB	BCGDan_0397	2547	460601	463234	clpB	BCGDan_sapMKO_0396	2634
462135	463307	Rv0385	Rv0385	1173	492948	494120	BCG_0423	BCG_0423	1173	463280	464452	BCGDan_0398	BCGDan_0398	1173	463280	464452	BCGDan_sapMKO_0397	BCGDan_sapMKO_0397	1173
463411	466668	Rv0386	Rv0386	3258	494224	497481	BCG_0424	BCG_0424	3258	464556	467813	BCGDan_0399	BCGDan_0399	3258	464556	467813	BCGDan_sapMKO_0398	BCGDan_sapMKO_0398	3258
466672	467406	Rv0387c	Rv0387c	735	497485	498816	PPE9	BCG_0425c	1332	467817	469148	PPE9	BCGDan_0400	1332	467817	469148	PPE9	BCGDan_sapMKO_0399	1332
468335	469594	purT	Rv0389	1260	499150	500409	purT	BCG_0426	1260	469482	470741	purT	BCGDan_0401	1260	469566	470741	purT	BCGDan_sapMKO_0400	1176
469591	470013	Rv0390	Rv0390	423	500406	500828	BCG_0427	BCG_0427	423	470738	471160	BCGDan_0402	BCGDan_0402	423	470738	471160	BCGDan_sapMKO_0401	BCGDan_sapMKO_0401	423
470010	471230	metZ	Rv0391	1221	500825	502045	metZ	BCG_0428	1221	471157	472377	metZ	BCGDan_0403	1221	471157	472377	metZ	BCGDan_sapMKO_0402	1221
471227	472639	ndhA	Rv0392c	1413	502042	503454	ndhA	BCG_0429c	1413	472374	473786	ndhA	BCGDan_0404	1413	472374	473786	ndhA	BCGDan_sapMKO_0403	1413
472781	474106	Rv0393	Rv0393	1326	503596	504921	BCG_0430	BCG_0430	1326	473928	475253	BCGDan_0405	BCGDan_0405	1326	473928	475253	BCGDan_sapMKO_0404	BCGDan_sapMKO_0404	1326
474122	474841	Rv0394c	Rv0394c	720	504937	505656	BCG_0431c	BCG_0431c	720	475269	475988	BCGDan_0406	BCGDan_0406	720	475269	475988	BCGDan_sapMKO_0405	BCGDan_sapMKO_0405	720
474940	475344	Rv0395	Rv0395	405	505755	506159	BCG_0432	BCG_0432	405	476087	476491	BCGDan_0407	BCGDan_0407	405	476051	476491	BCGDan_sapMKO_0406	BCGDan_sapMKO_0406	441
475350	475742	Rv0396	Rv0396	393	506165	506557	BCG_0433	BCG_0433	393	476497	476889	BCGDan_0408	BCGDan_0408	393	476497	476889	BCGDan_sapMKO_0407	BCGDan_sapMKO_0407	393
475816	476184	Rv0397	Rv0397	369	506631	506999	BCG_0434	BCG_0434	369	476963	477331	BCGDan_0409	BCGDan_0409	369	476963	477331	BCGDan_sapMKO_0408	BCGDan_sapMKO_0408	369
476679	477320	Rv0398c	Rv0398c	642	507494	508135	BCG_0435c	BCG_0435c	642	477826	478467	BCGDan_0410	BCGDan_0410	642	477826	478467	BCGDan_sapMKO_0409	BCGDan_sapMKO_0409	642
477327	478556	lpqK	Rv0399c	1230	508142	509371	lpqK	BCG_0436c	1230	478474	479703	lpqK	BCGDan_0411	1230	478474	479703	lpqK	BCGDan_sapMKO_0410	1230
478566	479753	fadE7	Rv0400c	1188	509381	510568	fadE7	BCG_0437c	1188	479713	480900	fadE7	BCGDan_0412	1188	479713	480900	fadE7	BCGDan_sapMKO_0411	1188
479789	480160	Rv0401	Rv0401	372	510604	510975	BCG_0438	BCG_0438	372	480936	481307	BCGDan_0413	BCGDan_0413	372	480936	481307	BCGDan_sapMKO_0412	BCGDan_sapMKO_0412	372
480355	483231	mmpL1	Rv0402c	2877	511170	512273	mmpL1b	BCG_0439c	1104	481502	482608	mmpL1b	BCGDan_0414	1107	481502	482617	mmpL1b	BCGDan_sapMKO_0413	1116
NA	NA	NA	NA	NA	512270	514045	mmpL1a	BCG_0440c	1776	482602	484377	mmpL1a	BCGDan_0415	1776	482602	484377	mmpL1a	BCGDan_sapMKO_0414	1776
483228	483656	mmpS1	Rv0403c	429	514042	514470	mmpS1	BCG_0441c	429	484374	484802	mmpS1	BCGDan_0416	429	484374	484802	mmpS1	BCGDan_sapMKO_0415	429
483977	485734	fadD30	Rv0404	1758	514791	516548	fadD30	BCG_0442	1758	485123	486880	fadD30	BCGDan_0417	1758	485123	486880	fadD30	BCGDan_sapMKO_0416	1758
485731	489939	pks6	Rv0405	4209	516545	517927	pks6a	BCG_0443	1383	486877	488259	pks6a	BCGDan_0418	1383	486877	488259	pks6a	BCGDan_sapMKO_0417	1383
NA	NA	NA	NA	NA	517914	520754	pks6b	BCG_0444	2841	488246	491086	pks6b	BCGDan_0419	2841	488393	491086	pks6b	BCGDan_sapMKO_0418	2694
489887	490705	Rv0406c	Rv0406c	819	520702	521520	BCG_0445c	BCG_0445c	819	491034	491852	BCGDan_0420	BCGDan_0420	819	491034	491852	BCGDan_sapMKO_0419	BCGDan_sapMKO_0419	819
490783	491793	fgd1	Rv0407	1011	521598	522608	fgd1	BCG_0446	1011	491930	492940	fgd1	BCGDan_0421	1011	491930	492940	fgd1	BCGDan_sapMKO_0420	1011
491786	493858	pta	Rv0408	2073	522601	524673	pta	BCG_0447	2073	492933	495005	pta	BCGDan_0422	2073	492933	495005	pta	BCGDan_sapMKO_0421	2073
493851	495008	ackA	Rv0409	1158	524666	525823	ackA	BCG_0448	1158	494998	496155	ackA	BCGDan_0423	1158	494998	496155	ackA	BCGDan_sapMKO_0422	1158
495062	497314	pknG	Rv0410c	2253	525877	528129	pknG	BCG_0449c	2253	496209	498461	pknG	BCGDan_0424	2253	496209	498518	pknG	BCGDan_sapMKO_0423	2310
497314	498300	glnH	Rv0411c	987	528129	529115	glnH	BCG_0450c	987	498461	499447	glnH	BCGDan_0425	987	498461	499447	glnH	BCGDan_sapMKO_0424	987
498300	499619	Rv0412c	Rv0412c	1320	529115	530434	BCG_0451c	BCG_0451c	1320	499447	500766	BCGDan_0426	BCGDan_0426	1320	499447	500766	BCGDan_sapMKO_0425	BCGDan_sapMKO_0425	1320
499713	500366	mutT3	Rv0413	654	530528	531181	mutT3	BCG_0452	654	500860	501513	mutT3	BCGDan_0427	654	500893	501513	mutT3	BCGDan_sapMKO_0426	621
500350	501018	thiE	Rv0414c	669	531165	531833	thiE	BCG_0453c	669	501497	502165	thiE	BCGDan_0428	669	501497	502165	thiE	BCGDan_sapMKO_0427	669
501148	502170	thiO	Rv0415	1023	531963	532985	thiO	BCG_0454	1023	502295	503317	thiO	BCGDan_0429	1023	502295	503317	thiO	BCGDan_sapMKO_0428	1023
502167	502373	thiS	Rv0416	207	532982	533188	thiS	BCG_0455	207	503314	503520	thiS	BCGDan_0430	207	503314	503520	thiS	BCGDan_sapMKO_0429	207
502366	503124	thiG	Rv0417	759	533181	533939	thiG	BCG_0456	759	503513	504271	thiG	BCGDan_0431	759	503513	504271	thiG	BCGDan_sapMKO_0430	759
503496	504998	lpqL	Rv0418	1503	534311	535813	lpqL	BCG_0457	1503	504643	506145	lpqL	BCGDan_0432	1503	504643	506145	lpqL	BCGDan_sapMKO_0431	1503
505086	506582	lpqM	Rv0419	1497	535901	537397	lpqM	BCG_0458	1497	506233	507729	lpqM	BCGDan_0433	1497	506287	507729	lpqM	BCGDan_sapMKO_0432	1443
506561	506971	Rv0420c	Rv0420c	411	537376	537786	BCG_0459c	BCG_0459c	411	507708	508118	BCGDan_0434	BCGDan_0434	411	507708	508118	BCGDan_sapMKO_0433	BCGDan_sapMKO_0433	411
507132	507761	Rv0421c	Rv0421c	630	537947	538576	BCG_0460c	BCG_0460c	630	508279	508908	BCGDan_0435	BCGDan_0435	630	508279	508908	BCGDan_sapMKO_0434	BCGDan_sapMKO_0434	630
507758	508555	thiD	Rv0422c	798	538573	539370	thiD	BCG_0461c	798	508905	509702	thiD	BCGDan_0436	798	508905	509732	thiD	BCGDan_sapMKO_0435	828
508582	510225	thiC	Rv0423c	1644	539397	541040	thiC	BCG_0462c	1644	509729	511372	thiC	BCGDan_0437	1644	509729	511372	thiC	BCGDan_sapMKO_0436	1644
510377	510652	Rv0424c	Rv0424c	276	541192	541467	BCG_0463c	BCG_0463c	276	511524	511799	BCGDan_0438	BCGDan_0438	276	511524	511802	BCGDan_sapMKO_0437	BCGDan_sapMKO_0437	279
510702	515321	ctpH	Rv0425c	4620	541517	546136	ctpH	BCG_0464c	4620	511849	516468	ctpH	BCGDan_0439	4620	511849	516468	ctpH	BCGDan_sapMKO_0438	4620
515373	515816	Rv0426c	Rv0426c	444	546188	546631	BCG_0465c	BCG_0465c	444	516520	516963	BCGDan_0440	BCGDan_0440	444	516520	516921	BCGDan_sapMKO_0439	BCGDan_sapMKO_0439	402
516017	516892	xthA	Rv0427c	876	546832	547707	xthA	BCG_0466c	876	517164	518039	xthA	BCGDan_0441	876	517164	518039	xthA	BCGDan_sapMKO_0440	876
516895	517803	Rv0428c	Rv0428c	909	547710	548618	BCG_0467c	BCG_0467c	909	518042	518950	BCGDan_0442	BCGDan_0442	909	518042	518914	BCGDan_sapMKO_0441	BCGDan_sapMKO_0441	873
517803	518396	def	Rv0429c	594	548618	549211	def	BCG_0468c	594	518950	519543	def	BCGDan_0443	594	518950	519543	def	BCGDan_sapMKO_0442	594
518733	519041	Rv0430	Rv0430	309	549548	549856	BCG_0469	BCG_0469	309	519880	520188	BCGDan_0444	BCGDan_0444	309	519880	520188	BCGDan_sapMKO_0443	BCGDan_sapMKO_0443	309
519073	519567	Rv0431	Rv0431	495	549888	550382	BCG_0470	BCG_0470	495	520220	520714	BCGDan_0445	BCGDan_0445	495	520286	520714	BCGDan_sapMKO_0444	BCGDan_sapMKO_0444	429
519600	520322	sodC	Rv0432	723	550415	551137	sodC	BCG_0471	723	520747	521469	sodC	BCGDan_0446	723	520747	521469	sodC	BCGDan_sapMKO_0445	723
520324	521454	Rv0433	Rv0433	1131	551139	552269	BCG_0472	BCG_0472	1131	521471	522601	BCGDan_0447	BCGDan_0447	1131	521534	522601	BCGDan_sapMKO_0446	BCGDan_sapMKO_0446	1068
521514	522167	Rv0434	Rv0434	654	552329	552982	BCG_0473	BCG_0473	654	522661	523314	BCGDan_0448	BCGDan_0448	654	522661	523314	BCGDan_sapMKO_0447	BCGDan_sapMKO_0447	654
522347	524533	Rv0435c	Rv0435c	2187	553162	555348	BCG_0474c	BCG_0474c	2187	523494	525680	BCGDan_0449	BCGDan_0449	2187	523494	525680	BCGDan_sapMKO_0448	BCGDan_sapMKO_0448	2187
524530	525390	pssA	Rv0436c	861	555345	556205	pssA	BCG_0475c	861	525677	526537	pssA	BCGDan_0450	861	525677	526543	pssA	BCGDan_sapMKO_0449	867
525387	526082	psd	Rv0437c	696	556202	556897	psd	BCG_0476c	696	526534	527229	psd	BCGDan_0451	696	526534	527229	psd	BCGDan_sapMKO_0450	696
526143	527360	moeA2	Rv0438c	1218	556958	558175	moeA2	BCG_0477c	1218	527290	528507	moeA2	BCGDan_0452	1218	527290	528468	moeA2	BCGDan_sapMKO_0451	1179
527379	528314	Rv0439c	Rv0439c	936	558194	559129	BCG_0478c	BCG_0478c	936	528526	529461	BCGDan_0453	BCGDan_0453	936	528526	529461	BCGDan_sapMKO_0452	BCGDan_sapMKO_0452	936
528608	530230	groEL2	Rv0440	1623	559423	561045	groEL2	BCG_0479	1623	529755	531377	groEL2	BCGDan_0454	1623	529755	531377	groEL2	BCGDan_sapMKO_0453	1623
530296	530724	Rv0441c	Rv0441c	429	561111	561539	BCG_0480c	BCG_0480c	429	531443	531871	BCGDan_0455	BCGDan_0455	429	531443	531871	BCGDan_sapMKO_0454	BCGDan_sapMKO_0454	429
530751	532214	PPE10	Rv0442c	1464	561566	563005	PPE10	BCG_0481c	1440	531898	533337	PPE10	BCGDan_0456	1440	531898	533337	PPE10	BCGDan_sapMKO_0455	1440
532396	532911	Rv0443	Rv0443	516	563211	563726	BCG_0482	BCG_0482	516	533543	534058	BCGDan_0457	BCGDan_0457	516	533543	534058	BCGDan_sapMKO_0456	BCGDan_sapMKO_0456	516
533091	533789	rskA	Rv0444c	699	563906	564604	BCG_0483c	BCG_0483c	699	534238	534936	BCGDan_0458	BCGDan_0458	699	534238	534936	BCGDan_sapMKO_0457	BCGDan_sapMKO_0457	699
533833	534396	sigK	Rv0445c	564	564648	565211	sigK	BCG_0484c	564	534980	535543	sigK	BCGDan_0459	564	534980	535501	sigK	BCGDan_sapMKO_0458	522
534445	535215	Rv0446c	Rv0446c	771	565260	566030	BCG_0485c	BCG_0485c	771	535592	536362	BCGDan_0460	BCGDan_0460	771	535592	536374	BCGDan_sapMKO_0459	BCGDan_sapMKO_0459	783
535224	536507	ufaA1	Rv0447c	1284	566039	567322	ufaA1	BCG_0486c	1284	536371	537654	ufaA1	BCGDan_0461	1284	536371	537654	ufaA1	BCGDan_sapMKO_0460	1284
536504	537169	Rv0448c	Rv0448c	666	567319	567984	BCG_0487c	BCG_0487c	666	537651	538316	BCGDan_0462	BCGDan_0462	666	537651	538382	BCGDan_sapMKO_0461	BCGDan_sapMKO_0461	732
537229	538548	Rv0449c	Rv0449c	1320	568044	569363	BCG_0488c	BCG_0488c	1320	538376	539695	BCGDan_0463	BCGDan_0463	1320	538376	539671	BCGDan_sapMKO_0462	BCGDan_sapMKO_0462	1296
538588	541491	mmpL4	Rv0450c	2904	569403	572306	mmpL4	BCG_0489c	2904	539735	542638	mmpL4	BCGDan_0464	2904	539735	542638	mmpL4	BCGDan_sapMKO_0463	2904
541488	541910	mmpS4	Rv0451c	423	572303	572725	mmpS4	BCG_0490c	423	542635	543051	mmpS4	BCGDan_0465	417	542635	543051	mmpS4	BCGDan_sapMKO_0464	417
542142	542852	Rv0452	Rv0452	711	572957	573667	BCG_0491	BCG_0491	711	543289	543999	BCGDan_0466	BCGDan_0466	711	543289	543999	BCGDan_sapMKO_0465	BCGDan_sapMKO_0465	711
543174	544730	PPE11	Rv0453	1557	573989	575545	PPE11	BCG_0492	1557	544321	545877	PPE11	BCGDan_0467	1557	544342	545877	PPE11	BCGDan_sapMKO_0466	1536
544835	545185	Rv0454	Rv0454	351	575650	576000	BCG_0493	BCG_0493	351	545982	546332	BCGDan_0468	BCGDan_0468	351	545982	546332	BCGDan_sapMKO_0467	BCGDan_sapMKO_0467	351
545375	545821	Rv0455c	Rv0455c	447	576190	576636	BCG_0494c	BCG_0494c	447	546522	546968	BCGDan_0469	BCGDan_0469	447	546522	546968	BCGDan_sapMKO_0468	BCGDan_sapMKO_0468	447
545889	546803	echA2	Rv0456c	915	576704	577618	echA2	BCG_0495c	915	547036	547950	echA2	BCGDan_0470	915	547036	547950	echA2	BCGDan_sapMKO_0469	915
547076	547357	mazF1	Rv0456A	282	577891	578172	BCG_0496c	BCG_0496c	282	548223	548504	BCGDan_0471	BCGDan_0471	282	548223	548504	BCGDan_sapMKO_0470	BCGDan_sapMKO_0470	282
547586	549607	Rv0457c	Rv0457c	2022	578401	580431	BCG_0497c	BCG_0497c	2031	548733	550763	BCGDan_0472	BCGDan_0472	2031	548733	550754	BCGDan_sapMKO_0471	BCGDan_sapMKO_0471	2022
549675	551198	Rv0458	Rv0458	1524	580490	582013	BCG_0498	BCG_0498	1524	550822	552345	BCGDan_0473	BCGDan_0473	1524	550822	552345	BCGDan_sapMKO_0472	BCGDan_sapMKO_0472	1524
551198	551689	Rv0459	Rv0459	492	582013	582504	BCG_0499	BCG_0499	492	552345	552836	BCGDan_0474	BCGDan_0474	492	552345	552836	BCGDan_sapMKO_0473	BCGDan_sapMKO_0473	492
551749	551988	Rv0460	Rv0460	240	582564	582803	BCG_0500	BCG_0500	240	552896	553135	BCGDan_0475	BCGDan_0475	240	552857	553135	BCGDan_sapMKO_0474	BCGDan_sapMKO_0474	279
552026	552550	Rv0461	Rv0461	525	582841	583365	BCG_0501	BCG_0501	525	553173	553697	BCGDan_0476	BCGDan_0476	525	553128	553697	BCGDan_sapMKO_0475	BCGDan_sapMKO_0475	570
552614	554008	lpdC	Rv0462	1395	583429	584823	lpd	BCG_0502	1395	553761	555155	lpd	BCGDan_0477	1395	553761	555155	lpd	BCGDan_sapMKO_0476	1395
554016	554309	Rv0463	Rv0463	294	584831	585124	BCG_0503	BCG_0503	294	555163	555456	BCGDan_0478	BCGDan_0478	294	555163	555456	BCGDan_sapMKO_0477	BCGDan_sapMKO_0477	294
554313	554885	Rv0464c	Rv0464c	573	585128	585700	BCG_0504c	BCG_0504c	573	555460	556032	BCGDan_0479	BCGDan_0479	573	555460	556032	BCGDan_sapMKO_0478	BCGDan_sapMKO_0478	573
554882	556306	Rv0465c	Rv0465c	1425	585697	587121	BCG_0505c	BCG_0505c	1425	556029	557453	BCGDan_0480	BCGDan_0480	1425	556029	557453	BCGDan_sapMKO_0479	BCGDan_sapMKO_0479	1425
556458	557252	Rv0466	Rv0466	795	587273	588067	BCG_0506	BCG_0506	795	557605	558399	BCGDan_0481	BCGDan_0481	795	557632	558399	BCGDan_sapMKO_0480	BCGDan_sapMKO_0480	768
557527	558813	icl1	Rv0467	1287	588342	589628	icl	BCG_0507	1287	558674	559960	icl	BCGDan_0482	1287	558674	559960	icl	BCGDan_sapMKO_0481	1287
558895	559755	fadB2	Rv0468	861	589710	590570	fadB2	BCG_0508	861	560042	560902	fadB2	BCGDan_0483	861	560087	560902	fadB2	BCGDan_sapMKO_0482	816
559888	560748	umaA	Rv0469	861	590703	591563	umaA1	BCG_0509	861	561035	561895	umaA1	BCGDan_0484	861	561035	561895	umaA1	BCGDan_sapMKO_0483	861
560848	561711	pcaA	Rv0470c	864	591663	592526	pcaA	BCG_0510c	864	561995	562858	pcaA	BCGDan_0485	864	561995	562858	pcaA	BCGDan_sapMKO_0484	864
561854	562294	Rv0470A	Rv0470A	441	592669	593109	BCG_0511c	BCG_0511c	441	563001	563441	BCGDan_0486	BCGDan_0486	441	563001	563441	BCGDan_sapMKO_0485	BCGDan_sapMKO_0485	441
562225	562713	Rv0471c	Rv0471c	489	593040	593528	BCG_0512c	BCG_0512c	489	563372	563860	BCGDan_0487	BCGDan_0487	489	563372	563860	BCGDan_sapMKO_0486	BCGDan_sapMKO_0486	489
562723	563427	Rv0472c	Rv0472c	705	593538	594242	BCG_0513c	BCG_0513c	705	563870	564574	BCGDan_0488	BCGDan_0488	705	563870	564574	BCGDan_sapMKO_0487	BCGDan_sapMKO_0487	705
563564	564934	Rv0473	Rv0473	1371	594379	595749	BCG_0514	BCG_0514	1371	564711	566081	BCGDan_0489	BCGDan_0489	1371	564687	566081	BCGDan_sapMKO_0488	BCGDan_sapMKO_0488	1395
565021	565443	Rv0474	Rv0474	423	595836	596258	BCG_0515	BCG_0515	423	566168	566590	BCGDan_0490	BCGDan_0490	423	566168	566590	BCGDan_sapMKO_0489	BCGDan_sapMKO_0489	423
565797	566396	hbhA	Rv0475	600	596612	597211	hbhA	BCG_0516	600	566944	567543	hbhA	BCGDan_0491	600	566944	567543	hbhA	BCGDan_sapMKO_0490	600
566508	566771	Rv0476	Rv0476	264	597323	597586	BCG_0517	BCG_0517	264	567655	567918	BCGDan_0492	BCGDan_0492	264	567631	567918	BCGDan_sapMKO_0491	BCGDan_sapMKO_0491	288
566776	567222	Rv0477	Rv0477	447	597591	598037	BCG_0518	BCG_0518	447	567923	568369	BCGDan_0493	BCGDan_0493	447	567923	568369	BCGDan_sapMKO_0492	BCGDan_sapMKO_0492	447
567222	567896	deoC	Rv0478	675	598037	598711	deoC	BCG_0519	675	568369	569043	deoC	BCGDan_0494	675	568369	569043	deoC	BCGDan_sapMKO_0493	675
567921	568967	Rv0479c	Rv0479c	1047	598736	599782	BCG_0520c	BCG_0520c	1047	569068	570114	BCGDan_0495	BCGDan_0495	1047	569068	570114	BCGDan_sapMKO_0494	BCGDan_sapMKO_0494	1047
568964	569806	Rv0480c	Rv0480c	843	599779	600714	BCG_0521c	BCG_0521c	936	570111	571046	BCGDan_0496	BCGDan_0496	936	570111	571046	BCGDan_sapMKO_0495	BCGDan_sapMKO_0495	936
569988	570512	Rv0481c	Rv0481c	525	600747	601271	BCG_0522c	BCG_0522c	525	571079	571603	BCGDan_0497	BCGDan_0497	525	571079	571585	BCGDan_sapMKO_0496	BCGDan_sapMKO_0496	507
570539	571648	murB	Rv0482	1110	601298	602407	murB	BCG_0523	1110	571630	572739	murB	BCGDan_0498	1110	571630	572739	murB	BCGDan_sapMKO_0497	1110
571710	573065	lprQ	Rv0483	1356	602469	603824	lprQ	BCG_0524	1356	572801	574156	lprQ	BCGDan_0499	1356	572918	574156	lprQ	BCGDan_sapMKO_0498	1239
573046	573801	Rv0484c	Rv0484c	756	603805	604560	BCG_0525c	BCG_0525c	756	574137	574892	BCGDan_0500	BCGDan_0500	756	574137	574892	BCGDan_sapMKO_0499	BCGDan_sapMKO_0499	756
573984	575300	Rv0485	Rv0485	1317	604743	606059	BCG_0526	BCG_0526	1317	575075	576391	BCGDan_0501	BCGDan_0501	1317	575075	576391	BCGDan_sapMKO_0500	BCGDan_sapMKO_0500	1317
575348	576790	mshA	Rv0486	1443	606107	607549	BCG_0527	BCG_0527	1443	576439	577881	BCGDan_0502	BCGDan_0502	1443	576439	577881	BCGDan_sapMKO_0501	BCGDan_sapMKO_0501	1443
576787	577338	Rv0487	Rv0487	552	607546	608097	BCG_0528	BCG_0528	552	577878	578429	BCGDan_0503	BCGDan_0503	552	577899	578429	BCGDan_sapMKO_0502	BCGDan_sapMKO_0502	531
577664	578269	Rv0488	Rv0488	606	608539	609144	BCG_0529	BCG_0529	606	578813	579418	BCGDan_0504	BCGDan_0504	606	578896	579534	BCGDan_sapMKO_0503	BCGDan_sapMKO_0503	639
578426	579175	gpm1	Rv0489	750	609301	610050	gpm1	BCG_0530	750	579575	580324	gpm1	BCGDan_0505	750	579691	580440	gpm1	BCGDan_sapMKO_0504	750
579349	580581	senX3	Rv0490	1233	610224	611456	senX3	BCG_0531	1233	580498	581730	senX3	BCGDan_0506	1233	580614	581846	senX3	BCGDan_sapMKO_0505	1233
580809	581492	regX3	Rv0491	684	611607	612290	regX3	BCG_0532	684	581958	582641	regX3	BCGDan_0507	684	582065	582757	regX3	BCGDan_sapMKO_0506	693
581489	583378	Rv0492c	Rv0492c	1890	612287	614176	BCG_0533c	BCG_0533c	1890	582638	584527	BCGDan_0508	BCGDan_0508	1890	582754	584643	BCGDan_sapMKO_0507	BCGDan_sapMKO_0507	1890
583375	583704	Rv0492A	Rv0492A	330	614173	614502	BCG_0534c	BCG_0534c	330	584524	584853	BCGDan_0509	BCGDan_0509	330	584640	584969	BCGDan_sapMKO_0508	BCGDan_sapMKO_0508	330
583701	584690	Rv0493c	Rv0493c	990	614499	615488	BCG_0535c	BCG_0535c	990	584850	585839	BCGDan_0510	BCGDan_0510	990	584966	585916	BCGDan_sapMKO_0509	BCGDan_sapMKO_0509	951
584695	585423	Rv0494	Rv0494	729	615493	616221	BCG_0536	BCG_0536	729	585844	586572	BCGDan_0511	BCGDan_0511	729	585972	586688	BCGDan_sapMKO_0510	BCGDan_sapMKO_0510	717
585424	586314	Rv0495c	Rv0495c	891	616222	617112	BCG_0537c	BCG_0537c	891	586573	587463	BCGDan_0512	BCGDan_0512	891	586689	587459	BCGDan_sapMKO_0511	BCGDan_sapMKO_0511	771
586394	587380	Rv0496	Rv0496	987	617192	618178	BCG_0538	BCG_0538	987	587543	588529	BCGDan_0513	BCGDan_0513	987	587611	588645	BCGDan_sapMKO_0512	BCGDan_sapMKO_0512	1035
587377	588309	Rv0497	Rv0497	933	618175	619107	BCG_0539	BCG_0539	933	588526	589458	BCGDan_0514	BCGDan_0514	933	588642	589574	BCGDan_sapMKO_0513	BCGDan_sapMKO_0513	933
588325	589167	Rv0498	Rv0498	843	619123	619965	BCG_0540	BCG_0540	843	589474	590316	BCGDan_0515	BCGDan_0515	843	589590	590432	BCGDan_sapMKO_0514	BCGDan_sapMKO_0514	843
589183	590058	Rv0499	Rv0499	876	619981	620856	BCG_0541	BCG_0541	876	590332	591207	BCGDan_0516	BCGDan_0516	876	590448	591323	BCGDan_sapMKO_0515	BCGDan_sapMKO_0515	876
590083	590970	proC	Rv0500	888	620881	621768	proC	BCG_0542	888	591232	592119	proC	BCGDan_0517	888	591348	592235	proC	BCGDan_sapMKO_0516	888
591111	591347	Rv0500A	Rv0500A	237	621909	622145	BCG_0543	BCG_0543	237	592260	592496	BCGDan_0518	BCGDan_0518	237	592376	592612	BCGDan_sapMKO_0517	BCGDan_sapMKO_0517	237
591654	592784	galE2	Rv0501	1131	622452	623582	galE2	BCG_0544	1131	592803	593771	galE2	BCGDan_0519	969	592919	594049	galE2	BCGDan_sapMKO_0518	1131
592791	593867	Rv0502	Rv0502	1077	623589	624665	BCG_0545	BCG_0545	1077	593940	595016	BCGDan_0520	BCGDan_0520	1077	594173	595132	BCGDan_sapMKO_0519	BCGDan_sapMKO_0519	960
593871	594779	cmaA2	Rv0503c	909	624669	625577	cmaA2	BCG_0546c	909	595020	595928	cmaA2	BCGDan_0521	909	595136	596044	cmaA2	BCGDan_sapMKO_0520	909
594802	595302	Rv0504c	Rv0504c	501	625600	626100	BCG_0547c	BCG_0547c	501	595951	596451	BCGDan_0522	BCGDan_0522	501	596067	596567	BCGDan_sapMKO_0521	BCGDan_sapMKO_0521	501
595464	596585	serB1	Rv0505c	1122	626262	627383	serB1	BCG_0548c	1122	596613	597734	serB1	BCGDan_0523	1122	596729	597850	serB1	BCGDan_sapMKO_0522	1122
596759	597202	mmpS2	Rv0506	444	627557	628000	mmpS2	BCG_0549	444	597908	598351	mmpS2	BCGDan_0524	444	598060	598467	mmpS2	BCGDan_sapMKO_0523	408
597199	600105	mmpL2	Rv0507	2907	627997	630903	mmpL2	BCG_0550	2907	598348	601254	mmpL2	BCGDan_0525	2907	598464	601370	mmpL2	BCGDan_sapMKO_0524	2907
600098	600391	Rv0508	Rv0508	294	630896	631189	BCG_0551	BCG_0551	294	601247	601540	BCGDan_0526	BCGDan_0526	294	601363	601656	BCGDan_sapMKO_0525	BCGDan_sapMKO_0525	294
600441	601847	hemA	Rv0509	1407	631239	632645	hemA	BCG_0552	1407	601590	602996	hemA	BCGDan_0527	1407	601706	603112	hemA	BCGDan_sapMKO_0526	1407
601857	602786	hemC	Rv0510	930	632655	633584	hemC	BCG_0553	930	603006	603935	hemC	BCGDan_0528	930	603122	604051	hemC	BCGDan_sapMKO_0527	930
602819	604516	hemD	Rv0511	1698	633617	635314	hemD	BCG_0554	1698	603968	605665	hemD	BCGDan_0529	1698	604126	605781	hemD	BCGDan_sapMKO_0528	1656
604602	605591	hemB	Rv0512	990	635400	636389	hemB	BCG_0555	990	605751	606740	hemB	BCGDan_0530	990	605924	606856	hemB	BCGDan_sapMKO_0529	933
605604	606152	Rv0513	Rv0513	549	636402	636950	BCG_0556	BCG_0556	549	606753	607301	BCGDan_0531	BCGDan_0531	549	606869	607417	BCGDan_sapMKO_0530	BCGDan_sapMKO_0530	549
606149	606448	Rv0514	Rv0514	300	636947	637246	BCG_0557	BCG_0557	300	607298	607597	BCGDan_0532	BCGDan_0532	300	607414	607713	BCGDan_sapMKO_0531	BCGDan_sapMKO_0531	300
606551	608062	Rv0515	Rv0515	1512	637349	638860	BCG_0558	BCG_0558	1512	607700	609211	BCGDan_0533	BCGDan_0533	1512	607792	609327	BCGDan_sapMKO_0532	BCGDan_sapMKO_0532	1536
608059	608535	Rv0516c	Rv0516c	477	638857	639333	BCG_0559c	BCG_0559c	477	609208	609684	BCGDan_0534	BCGDan_0534	477	609324	609800	BCGDan_sapMKO_0533	BCGDan_sapMKO_0533	477
608746	610056	Rv0517	Rv0517	1311	639544	640854	BCG_0560	BCG_0560	1311	609895	611205	BCGDan_0535	BCGDan_0535	1311	610089	611321	BCGDan_sapMKO_0534	BCGDan_sapMKO_0534	1233
610188	610883	Rv0518	Rv0518	696	640986	641681	BCG_0561	BCG_0561	696	611337	612032	BCGDan_0536	BCGDan_0536	696	611453	612148	BCGDan_sapMKO_0535	BCGDan_sapMKO_0535	696
611172	612074	Rv0519c	Rv0519c	903	641970	642872	BCG_0562c	BCG_0562c	903	612321	613223	BCGDan_0537	BCGDan_0537	903	612437	613339	BCGDan_sapMKO_0536	BCGDan_sapMKO_0536	903
612255	612605	Rv0520	Rv0520	351	643053	643403	BCG_0563	BCG_0563	351	613404	613754	BCGDan_0538	BCGDan_0538	351	613520	613870	BCGDan_sapMKO_0537	BCGDan_sapMKO_0537	351
612598	612903	Rv0521	Rv0521	306	643396	643701	BCG_0564	BCG_0564	306	613747	614052	BCGDan_0539	BCGDan_0539	306	613863	614168	BCGDan_sapMKO_0538	BCGDan_sapMKO_0538	306
613038	614342	gabP	Rv0522	1305	643836	645140	gabP	BCG_0565	1305	614187	615491	gabP	BCGDan_0540	1305	614303	615607	gabP	BCGDan_sapMKO_0539	1305
614326	614721	Rv0523c	Rv0523c	396	645124	645519	BCG_0566c	BCG_0566c	396	615475	615870	BCGDan_0541	BCGDan_0541	396	615591	615995	BCGDan_sapMKO_0540	BCGDan_sapMKO_0540	405
614835	616223	hemL	Rv0524	1389	645633	647021	hemL	BCG_0567	1389	615984	617372	hemL	BCGDan_0542	1389	616100	617488	hemL	BCGDan_sapMKO_0541	1389
616223	616831	Rv0525	Rv0525	609	647021	647629	BCG_0568	BCG_0568	609	617372	617980	BCGDan_0543	BCGDan_0543	609	617488	618096	BCGDan_sapMKO_0542	BCGDan_sapMKO_0542	609
616846	617496	Rv0526	Rv0526	651	647644	648294	BCG_0569	BCG_0569	651	617995	618645	BCGDan_0544	BCGDan_0544	651	618150	618761	BCGDan_sapMKO_0543	BCGDan_sapMKO_0543	612
617493	618272	ccdA	Rv0527	780	648291	649070	ccdA	BCG_0570	780	618642	619421	ccdA	BCGDan_0545	780	618758	619537	ccdA	BCGDan_sapMKO_0544	780
618305	619894	Rv0528	Rv0528	1590	649103	650692	BCG_0571	BCG_0571	1590	619454	621043	BCGDan_0546	BCGDan_0546	1590	619591	621159	BCGDan_sapMKO_0545	BCGDan_sapMKO_0545	1569
619891	620865	ccsA	Rv0529	975	650689	651663	ccsA	BCG_0572	975	621040	622014	ccsA	BCGDan_0547	975	621156	622130	ccsA	BCGDan_sapMKO_0546	975
620907	622124	Rv0530	Rv0530	1218	651705	652922	BCG_0573	BCG_0573	1218	622056	623273	BCGDan_0548	BCGDan_0548	1218	622172	623389	BCGDan_sapMKO_0547	BCGDan_sapMKO_0547	1218
622329	622646	Rv0531	Rv0531	318	653127	653444	BCG_0574	BCG_0574	318	623478	623795	BCGDan_0549	BCGDan_0549	318	623594	623911	BCGDan_sapMKO_0548	BCGDan_sapMKO_0548	318
622793	624577	PE_PGRS6	Rv0532	1785	653591	655336	PE_PGRS6a	BCG_0575	1746	623942	625678	PE_PGRS6a	BCGDan_0550	1737	624058	625794	PE_PGRS6a	BCGDan_sapMKO_0549	1737
NA	NA	NA	NA	NA	655242	655469	PE_PGRS6b	BCG_0576	228	625584	625811	PE_PGRS6b	BCGDan_0551	228	NA	NA	NA	NA	NA
624473	625480	fabH	Rv0533c	1008	655365	656372	fabH	BCG_0577c	1008	625707	626714	fabH	BCGDan_0552	1008	625823	626830	fabH	BCGDan_sapMKO_0550	1008
625562	626440	menA	Rv0534c	879	656454	657332	menA	BCG_0578c	879	626796	627674	menA	BCGDan_0553	879	626912	627790	menA	BCGDan_sapMKO_0551	879
626457	627251	pnp	Rv0535	795	657349	658143	pnp	BCG_0579	795	627691	628485	pnp	BCGDan_0554	795	627807	628601	pnp	BCGDan_sapMKO_0552	795
627248	628288	galE3	Rv0536	1041	658140	659180	galE3	BCG_0580	1041	628482	629522	galE3	BCGDan_0555	1041	628604	629638	galE3	BCGDan_sapMKO_0553	1035
628298	629731	Rv0537c	Rv0537c	1434	659190	660623	BCG_0581c	BCG_0581c	1434	629532	630965	BCGDan_0556	BCGDan_0556	1434	629648	631081	BCGDan_sapMKO_0554	BCGDan_sapMKO_0554	1434
630040	631686	Rv0538	Rv0538	1647	660932	662578	BCG_0582	BCG_0582	1647	631274	632920	BCGDan_0557	BCGDan_0557	1647	631390	633036	BCGDan_sapMKO_0555	BCGDan_sapMKO_0555	1647
631743	632375	Rv0539	Rv0539	633	662635	663267	BCG_0583	BCG_0583	633	632977	633609	BCGDan_0558	BCGDan_0558	633	633069	633725	BCGDan_sapMKO_0556	BCGDan_sapMKO_0556	657
632372	633034	Rv0540	Rv0540	663	663264	663926	BCG_0584	BCG_0584	663	633606	634268	BCGDan_0559	BCGDan_0559	663	633722	634384	BCGDan_sapMKO_0557	BCGDan_sapMKO_0557	663
633055	634404	Rv0541c	Rv0541c	1350	663947	665296	BCG_0585c	BCG_0585c	1350	634289	635638	BCGDan_0560	BCGDan_0560	1350	634405	635754	BCGDan_sapMKO_0558	BCGDan_sapMKO_0558	1350
634416	635504	menE	Rv0542c	1089	665308	666396	menE	BCG_0586c	1089	635650	636738	menE	BCGDan_0561	1089	635766	636854	menE	BCGDan_sapMKO_0559	1089
635573	635875	Rv0543c	Rv0543c	303	666465	666767	BCG_0587c	BCG_0587c	303	636807	637109	BCGDan_0562	BCGDan_0562	303	636923	637225	BCGDan_sapMKO_0560	BCGDan_sapMKO_0560	303
635935	636213	Rv0544c	Rv0544c	279	666827	667105	BCG_0588c	BCG_0588c	279	637169	637447	BCGDan_0563	BCGDan_0563	279	637285	637563	BCGDan_sapMKO_0561	BCGDan_sapMKO_0561	279
636210	637463	pitA	Rv0545c	1254	667102	668355	pitA	BCG_0589c	1254	637444	638697	pitA	BCGDan_0564	1254	637560	638813	pitA	BCGDan_sapMKO_0562	1254
637583	637969	Rv0546c	Rv0546c	387	668475	668861	BCG_0590c	BCG_0590c	387	638817	639203	BCGDan_0565	BCGDan_0565	387	638933	639319	BCGDan_sapMKO_0563	BCGDan_sapMKO_0563	387
638032	638916	Rv0547c	Rv0547c	885	668924	669808	BCG_0591c	BCG_0591c	885	639266	640150	BCGDan_0566	BCGDan_0566	885	639382	640266	BCGDan_sapMKO_0564	BCGDan_sapMKO_0564	885
639012	639956	menB	Rv0548c	945	669904	670848	menB	BCG_0592c	945	640246	641190	menB	BCGDan_0567	945	640362	641225	menB	BCGDan_sapMKO_0565	864
640228	640641	vapC3	Rv0549c	414	671120	671257	BCG_0593c	BCG_0593c	138	641462	641599	BCGDan_0568	BCGDan_0568	138	641581	641715	BCGDan_sapMKO_0566	BCGDan_sapMKO_0566	135
NA	NA	NA	NA	NA	671224	671532	BCG_0594c	BCG_0594c	309	641566	641874	BCGDan_0569	BCGDan_0569	309	641682	641990	BCGDan_sapMKO_0567	BCGDan_sapMKO_0567	309
640638	640904	vapB3	Rv0550c	267	671529	671795	BCG_0595c	BCG_0595c	267	641871	642137	BCGDan_0570	BCGDan_0570	267	641987	642253	BCGDan_sapMKO_0568	BCGDan_sapMKO_0568	267
641096	642811	fadD8	Rv0551c	1716	671987	673702	fadD8	BCG_0596c	1716	642329	644044	fadD8	BCGDan_0571	1716	642445	644061	fadD8	BCGDan_sapMKO_0569	1617
642889	644493	Rv0552	Rv0552	1605	673780	675384	BCG_0597	BCG_0597	1605	644122	645726	BCGDan_0572	BCGDan_0572	1605	644238	645842	BCGDan_sapMKO_0570	BCGDan_sapMKO_0570	1605
644490	645470	menC	Rv0553	981	675381	676361	menC	BCG_0598	981	645723	646703	menC	BCGDan_0573	981	645839	646819	menC	BCGDan_sapMKO_0571	981
645467	646255	bpoC	Rv0554	789	676358	677146	bpoC	BCG_0599	789	646700	647488	bpoC	BCGDan_0574	789	646816	647604	bpoC	BCGDan_sapMKO_0572	789
646298	647962	menD	Rv0555	1665	677189	678853	menD	BCG_0600	1665	647531	649195	menD	BCGDan_0575	1665	647647	649311	menD	BCGDan_sapMKO_0573	1665
647959	648474	Rv0556	Rv0556	516	678850	679365	BCG_0601	BCG_0601	516	649192	649707	BCGDan_0576	BCGDan_0576	516	649308	649823	BCGDan_sapMKO_0574	BCGDan_sapMKO_0574	516
648536	649672	mgtA	Rv0557	1137	679427	680563	pimB	BCG_0602	1137	649769	650905	pimB	BCGDan_0577	1137	649894	651021	pimB	BCGDan_sapMKO_0575	1128
649689	650393	menH	Rv0558	705	680580	681284	menH	BCG_0603	705	650922	651626	menH	BCGDan_0578	705	651038	651742	menH	BCGDan_sapMKO_0576	705
650407	650745	Rv0559c	Rv0559c	339	681298	681636	BCG_0604c	BCG_0604c	339	651640	651978	BCGDan_0579	BCGDan_0579	339	651756	652094	BCGDan_sapMKO_0577	BCGDan_sapMKO_0577	339
650779	651504	Rv0560c	Rv0560c	726	681670	682395	BCG_0605c	BCG_0605c	726	652012	652737	BCGDan_0580	BCGDan_0580	726	652128	652805	BCGDan_sapMKO_0578	BCGDan_sapMKO_0578	678
651529	652755	Rv0561c	Rv0561c	1227	682420	683646	BCG_0606c	BCG_0606c	1227	652762	653988	BCGDan_0581	BCGDan_0581	1227	652878	654212	BCGDan_sapMKO_0579	BCGDan_sapMKO_0579	1335
652771	653778	grcC1	Rv0562	1008	683662	684669	grcC1	BCG_0607	1008	654004	655011	grcC1	BCGDan_0582	1008	654138	655127	grcC1	BCGDan_sapMKO_0580	990
653879	654739	htpX	Rv0563	861	684770	685630	htpX	BCG_0608	861	655112	655972	htpX	BCGDan_0583	861	655228	656088	htpX	BCGDan_sapMKO_0581	861
654924	655949	gpdA1	Rv0564c	1026	685815	686840	gpdA1	BCG_0609c	1026	656157	657182	gpdA1	BCGDan_0584	1026	656273	657358	gpdA1	BCGDan_sapMKO_0582	1086
656010	657470	Rv0565c	Rv0565c	1461	686901	688361	BCG_0610c	BCG_0610c	1461	657243	658703	BCGDan_0585	BCGDan_0585	1461	657359	658819	BCGDan_sapMKO_0583	BCGDan_sapMKO_0583	1461
657548	658039	Rv0566c	Rv0566c	492	688439	688930	BCG_0611c	BCG_0611c	492	658781	659272	BCGDan_0586	BCGDan_0586	492	658897	659388	BCGDan_sapMKO_0584	BCGDan_sapMKO_0584	492
658321	659340	Rv0567	Rv0567	1020	689212	690231	BCG_0612	BCG_0612	1020	659554	660573	BCGDan_0588	BCGDan_0588	1020	659667	660689	BCGDan_sapMKO_0586	BCGDan_sapMKO_0586	1023
659450	660868	cyp135B1	Rv0568	1419	690341	691759	cyp135B1	BCG_0613	1419	660683	662101	cyp135B1	BCGDan_0589	1419	660853	662217	cyp135B1	BCGDan_sapMKO_0587	1365
661003	661269	Rv0569	Rv0569	267	691894	692160	BCG_0614	BCG_0614	267	662236	662502	BCGDan_0590	BCGDan_0590	267	662352	662618	BCGDan_sapMKO_0588	BCGDan_sapMKO_0588	267
661295	663373	nrdZ	Rv0570	2079	692186	694318	nrdZ	BCG_0615	2133	662528	664660	nrdZ	BCGDan_0591	2133	662644	664776	nrdZ	BCGDan_sapMKO_0589	2133
663487	664818	Rv0571c	Rv0571c	1332	694377	695708	BCG_0616c	BCG_0616c	1332	664719	666050	BCGDan_0592	BCGDan_0592	1332	664835	666166	BCGDan_sapMKO_0590	BCGDan_sapMKO_0590	1332
665042	665383	Rv0572c	Rv0572c	342	695932	696273	BCG_0617c	BCG_0617c	342	666274	666615	BCGDan_0593	BCGDan_0593	342	666390	666731	BCGDan_sapMKO_0591	BCGDan_sapMKO_0591	342
665851	667242	pncB2	Rv0573c	1392	696741	698132	BCG_0618c	BCG_0618c	1392	667083	668474	BCGDan_0594	BCGDan_0594	1392	667199	668590	BCGDan_sapMKO_0592	BCGDan_sapMKO_0592	1392
667252	668394	Rv0574c	Rv0574c	1143	698142	699284	BCG_0619c	BCG_0619c	1143	668484	669626	BCGDan_0595	BCGDan_0595	1143	668600	669742	BCGDan_sapMKO_0593	BCGDan_sapMKO_0593	1143
668579	669745	Rv0575c	Rv0575c	1167	699500	700636	BCG_0620c	BCG_0620c	1137	669842	670978	BCGDan_0596	BCGDan_0596	1137	669958	671094	BCGDan_sapMKO_0594	BCGDan_sapMKO_0594	1137
669848	671152	Rv0576	Rv0576	1305	700739	702043	BCG_0621	BCG_0621	1305	671081	672385	BCGDan_0597	BCGDan_0597	1305	671188	672501	BCGDan_sapMKO_0595	BCGDan_sapMKO_0595	1314
671166	671951	TB27.3	Rv0577	786	702057	702842	TB27.3	BCG_0622	786	672399	673184	TB27.3	BCGDan_0598	786	672509	673300	TB27.3	BCGDan_sapMKO_0596	792
671996	675916	PE_PGRS7	Rv0578c	3921	702887	706798	PE_PGRS7	BCG_0623c	3912	673229	677140	PE_PGRS7	BCGDan_0599	3912	673345	677256	PE_PGRS7	BCGDan_sapMKO_0597	3912
676238	676996	Rv0579	Rv0579	759	707120	707878	BCG_0624	BCG_0624	759	677462	678220	BCGDan_0600	BCGDan_0600	759	677578	678336	BCGDan_sapMKO_0598	BCGDan_sapMKO_0598	759
677125	677616	Rv0580c	Rv0580c	492	708007	708498	BCG_0625c	BCG_0625c	492	678349	678840	BCGDan_0601	BCGDan_0601	492	678465	678956	BCGDan_sapMKO_0599	BCGDan_sapMKO_0599	492
677710	677925	vapB26	Rv0581	216	708592	708807	BCG_0626	BCG_0626	216	678934	679149	BCGDan_0602	BCGDan_0602	216	679050	679265	BCGDan_sapMKO_0600	BCGDan_sapMKO_0600	216
677922	678329	vapC26	Rv0582	408	708804	709211	BCG_0627	BCG_0627	408	679146	679553	BCGDan_0603	BCGDan_0603	408	679262	679669	BCGDan_sapMKO_0601	BCGDan_sapMKO_0601	408
678389	679075	lpqN	Rv0583c	687	709271	709957	lpqN	BCG_0628c	687	679613	680299	lpqN	BCGDan_0604	687	679729	680415	lpqN	BCGDan_sapMKO_0602	687
679229	681862	Rv0584	Rv0584	2634	710111	712744	BCG_0629	BCG_0629	2634	680453	683086	BCGDan_0605	BCGDan_0605	2634	680569	683202	BCGDan_sapMKO_0603	BCGDan_sapMKO_0603	2634
681885	684272	Rv0585c	Rv0585c	2388	712767	715154	BCG_0630c	BCG_0630c	2388	683109	685496	BCGDan_0606	BCGDan_0606	2388	683225	685612	BCGDan_sapMKO_0604	BCGDan_sapMKO_0604	2388
684410	685132	mce2R	Rv0586	723	715292	716014	BCG_0631	BCG_0631	723	685634	686356	BCGDan_0607	BCGDan_0607	723	685750	686472	BCGDan_sapMKO_0605	BCGDan_sapMKO_0605	723
685129	685926	yrbE2A	Rv0587	798	716011	716808	yrbE2A	BCG_0632	798	686353	687150	yrbE2A	BCGDan_0608	798	686469	687266	yrbE2A	BCGDan_sapMKO_0606	798
685928	686815	yrbE2B	Rv0588	888	716810	717697	yrbE2B	BCG_0633	888	687152	688039	yrbE2B	BCGDan_0609	888	687268	688155	yrbE2B	BCGDan_sapMKO_0607	888
686821	688035	mce2A	Rv0589	1215	717703	718917	mce2A	BCG_0634	1215	688045	689259	mce2A	BCGDan_0610	1215	688161	689375	mce2A	BCGDan_sapMKO_0608	1215
688032	688859	mce2B	Rv0590	828	718914	719945	mce2B	BCG_0635	1032	689256	690287	mce2B	BCGDan_0611	1032	689372	690403	mce2B	BCGDan_sapMKO_0609	1032
689059	690504	mce2C	Rv0591	1446	719942	721387	mce2C	BCG_0636	1446	690284	691729	mce2C	BCGDan_0612	1446	690400	691845	mce2C	BCGDan_sapMKO_0610	1446
690501	692027	mce2D	Rv0592	1527	721384	722934	mce2Da	BCG_0637	1551	691726	693276	mce2Da	BCGDan_0613	1551	691842	693392	mce2Da	BCGDan_sapMKO_0611	1551
NA	NA	NA	NA	NA	722772	722912	mce2Db	BCG_0638	141	NA	NA	NA	NA	NA	NA	NA	NA	NA	NA
692024	693232	lprL	Rv0593	1209	722909	724117	lprL	BCG_0639	1209	693251	694459	lprL	BCGDan_0614	1209	693433	694575	lprL	BCGDan_sapMKO_0612	1143
693237	694787	mce2F	Rv0594	1551	724122	725672	mce2F	BCG_0640	1551	694464	696014	mce2F	BCGDan_0615	1551	694535	696130	mce2F	BCGDan_sapMKO_0613	1596
694839	695231	vapC4	Rv0595c	393	725724	726116	BCG_0641c	BCG_0641c	393	696066	696458	BCGDan_0616	BCGDan_0616	393	696182	696577	BCGDan_sapMKO_0614	BCGDan_sapMKO_0614	396
695228	695485	vapB4	Rv0596c	258	726113	726370	BCG_0642c	BCG_0642c	258	696455	696712	BCGDan_0617	BCGDan_0617	258	696571	696828	BCGDan_sapMKO_0615	BCGDan_sapMKO_0615	258
695668	696903	Rv0597c	Rv0597c	1236	726553	727788	BCG_0643c	BCG_0643c	1236	696895	698130	BCGDan_0618	BCGDan_0618	1236	697011	698246	BCGDan_sapMKO_0616	BCGDan_sapMKO_0616	1236
697154	697567	vapC27	Rv0598c	414	728039	728452	BCG_0644c	BCG_0644c	414	698381	698794	BCGDan_0619	BCGDan_0619	414	698497	698910	BCGDan_sapMKO_0617	BCGDan_sapMKO_0617	414
697564	697800	vapB27	Rv0599c	237	728449	728685	BCG_0645c	BCG_0645c	237	698791	699027	BCGDan_0620	BCGDan_0620	237	698907	699143	BCGDan_sapMKO_0618	BCGDan_sapMKO_0618	237
697904	698410	Rv0600c	Rv0600c	507	728789	729295	BCG_0646c	BCG_0646c	507	699131	699637	BCGDan_0621	BCGDan_0621	507	699247	699753	BCGDan_sapMKO_0619	BCGDan_sapMKO_0619	507
698524	698994	Rv0601c	Rv0601c	471	729409	729879	BCG_0647c	BCG_0647c	471	699751	700221	BCGDan_0622	BCGDan_0622	471	699867	700397	BCGDan_sapMKO_0620	BCGDan_sapMKO_0620	531
699038	699799	tcrA	Rv0602c	762	729923	730684	tcrA	BCG_0648c	762	700265	701026	tcrA	BCGDan_0623	762	700381	701085	tcrA	BCGDan_sapMKO_0621	705
699856	700167	Rv0603	Rv0603	312	730741	731052	BCG_0649	BCG_0649	312	701083	701394	BCGDan_0624	BCGDan_0624	312	701199	701510	BCGDan_sapMKO_0622	BCGDan_sapMKO_0622	312
700239	701189	lpqO	Rv0604	951	731124	732074	lpqO	BCG_0650	951	701466	702416	lpqO	BCGDan_0625	951	701606	702532	lpqO	BCGDan_sapMKO_0623	927
701406	702014	Rv0605	Rv0605	609	732291	732899	BCG_0651	BCG_0651	609	702633	703241	BCGDan_0626	BCGDan_0626	609	702773	703357	BCGDan_sapMKO_0624	BCGDan_sapMKO_0624	585
702016	702759	Rv0606	Rv0606	744	732901	733644	BCG_0652	BCG_0652	744	703243	703986	BCGDan_0627	BCGDan_0627	744	703359	704102	BCGDan_sapMKO_0625	BCGDan_sapMKO_0625	744
702813	703199	Rv0607	Rv0607	387	733698	734084	BCG_0653	BCG_0653	387	704040	704426	BCGDan_0628	BCGDan_0628	387	704156	704542	BCGDan_sapMKO_0626	BCGDan_sapMKO_0626	387
703244	703489	vapB28	Rv0608	246	734129	734374	BCG_0654	BCG_0654	246	704471	704716	BCGDan_0629	BCGDan_0629	246	704587	704832	BCGDan_sapMKO_0627	BCGDan_sapMKO_0627	246
703486	703887	vapC28	Rv0609	402	734371	734772	BCG_0655	BCG_0655	402	704713	705114	BCGDan_0630	BCGDan_0630	402	704829	705230	BCGDan_sapMKO_0628	BCGDan_sapMKO_0628	402
703830	704057	Rv0609A	Rv0609A	228	734715	734942	BCG_0656	BCG_0656	228	705057	705284	BCGDan_0631	BCGDan_0631	228	705173	705400	BCGDan_sapMKO_0629	BCGDan_sapMKO_0629	228
704752	705909	Rv0610c	Rv0610c	1158	735637	736794	BCG_0657c	BCG_0657c	1158	705979	707136	BCGDan_0632	BCGDan_0632	1158	706095	707252	BCGDan_sapMKO_0630	BCGDan_sapMKO_0630	1158
705961	706344	Rv0611c	Rv0611c	384	736846	737229	BCG_0658c	BCG_0658c	384	707188	707571	BCGDan_0633	BCGDan_0633	384	707304	707687	BCGDan_sapMKO_0631	BCGDan_sapMKO_0631	384
706324	706929	Rv0612	Rv0612	606	737209	737814	BCG_0659	BCG_0659	606	707551	708156	BCGDan_0634	BCGDan_0634	606	707667	708272	BCGDan_sapMKO_0632	BCGDan_sapMKO_0632	606
706948	709515	Rv0613c	Rv0613c	2568	737833	740400	BCG_0660c	BCG_0660c	2568	708175	710742	BCGDan_0635	BCGDan_0635	2568	708291	710867	BCGDan_sapMKO_0633	BCGDan_sapMKO_0633	2577
709356	710348	Rv0614	Rv0614	993	740241	741233	BCG_0661	BCG_0661	993	710583	711575	BCGDan_0636	BCGDan_0636	993	710699	711691	BCGDan_sapMKO_0634	BCGDan_sapMKO_0634	993
710345	710587	Rv0615	Rv0615	243	741230	741472	BCG_0662	BCG_0662	243	711572	711814	BCGDan_0637	BCGDan_0637	243	711691	711930	BCGDan_sapMKO_0635	BCGDan_sapMKO_0635	240
710584	710850	Rv0616c	Rv0616c	267	741469	741735	BCG_0663c	BCG_0663c	267	711811	712077	BCGDan_0638	BCGDan_0638	267	711927	712193	BCGDan_sapMKO_0636	BCGDan_sapMKO_0636	267
710782	711009	vapB29	Rv0616A	228	741667	741894	BCG_0663A	BCG_0663A	228	712009	712236	BCGDan_0639	BCGDan_0639	228	712125	712352	BCGDan_sapMKO_0637	BCGDan_sapMKO_0637	228
711006	711407	vapC29	Rv0617	402	741891	742292	BCG_0664	BCG_0664	402	712233	712634	BCGDan_0640	BCGDan_0640	402	712349	712750	BCGDan_sapMKO_0638	BCGDan_sapMKO_0638	402
711536	712231	galTa	Rv0618	696	742421	743605	galT	BCG_0665	1185	712763	713947	galT	BCGDan_0641	1185	712879	714063	galT	BCGDan_sapMKO_0639	1185
712716	713807	galK	Rv0620	1092	743602	744693	galK	BCG_0666	1092	713944	715035	galK	BCGDan_0642	1092	714060	715151	galK	BCGDan_sapMKO_0640	1092
714202	715266	Rv0621	Rv0621	1065	745088	746245	BCG_0667	BCG_0667	1158	715430	716587	BCGDan_0643	BCGDan_0643	1158	715651	716703	BCGDan_sapMKO_0641	BCGDan_sapMKO_0641	1053
715370	716317	Rv0622	Rv0622	948	746256	747203	BCG_0668	BCG_0668	948	716598	717545	BCGDan_0644	BCGDan_0644	948	716726	717661	BCGDan_sapMKO_0642	BCGDan_sapMKO_0642	936
716410	716664	vapB30	Rv0623	255	747296	747550	BCG_0669	BCG_0669	255	717638	717892	BCGDan_0645	BCGDan_0645	255	717754	718008	BCGDan_sapMKO_0643	BCGDan_sapMKO_0643	255
716664	717059	vapC30	Rv0624	396	747550	747945	BCG_0670	BCG_0670	396	717892	718287	BCGDan_0646	BCGDan_0646	396	718008	718403	BCGDan_sapMKO_0644	BCGDan_sapMKO_0644	396
717153	717893	Rv0625c	Rv0625c	741	748039	748779	BCG_0671c	BCG_0671c	741	718381	719121	BCGDan_0647	BCGDan_0647	741	718497	719237	BCGDan_sapMKO_0645	BCGDan_sapMKO_0645	741
718025	718285	vapB5	Rv0626	261	748911	749171	BCG_0672	BCG_0672	261	719253	719513	BCGDan_0648	BCGDan_0648	261	719369	719629	BCGDan_sapMKO_0646	BCGDan_sapMKO_0646	261
718282	718689	vapC5	Rv0627	408	749168	749575	BCG_0673	BCG_0673	408	719510	719917	BCGDan_0649	BCGDan_0649	408	719626	720033	BCGDan_sapMKO_0647	BCGDan_sapMKO_0647	408
718761	719912	Rv0628c	Rv0628c	1152	749647	750798	BCG_0674c	BCG_0674c	1152	719989	721140	BCGDan_0650	BCGDan_0650	1152	720105	721256	BCGDan_sapMKO_0648	BCGDan_sapMKO_0648	1152
720005	721732	recD	Rv0629c	1728	750891	752618	recD	BCG_0675c	1728	721233	722960	recD	BCGDan_0651	1728	721349	723076	recD	BCGDan_sapMKO_0649	1728
721729	725013	recB	Rv0630c	3285	752615	753319	recBb	BCG_0676c	705	722957	723661	recBb	BCGDan_0652	705	723073	723756	BCGDan_sapMKO_0650	BCGDan_sapMKO_0650	684
NA	NA	NA	NA	NA	753205	755898	recBa	BCG_0677c	2694	723547	726240	recBa	BCGDan_0653	2694	723663	726356	recBa	BCGDan_sapMKO_0651	2694
725013	728306	recC	Rv0631c	3294	755898	759191	recC	BCG_0678c	3294	726240	729533	recC	BCGDan_0654	3294	726356	729649	recC	BCGDan_sapMKO_0652	3294
728583	729278	echA3	Rv0632c	696	759468	760163	echA3	BCG_0679c	696	729810	730505	echA3	BCGDan_0655	696	729926	730621	echA3	BCGDan_sapMKO_0653	696
729327	730166	Rv0633c	Rv0633c	840	760212	761042	BCG_0680c	BCG_0680c	831	730554	731384	BCGDan_0656	BCGDan_0656	831	730670	731500	BCGDan_sapMKO_0654	BCGDan_sapMKO_0654	831
730320	731033	Rv0634c	Rv0634c	714	761196	761909	BCG_0681c	BCG_0681c	714	731538	732251	BCGDan_0657	BCGDan_0657	714	731654	732367	BCGDan_sapMKO_0655	BCGDan_sapMKO_0655	714
731113	731364	Rv0634A	Rv0634A	252	761989	762240	BCG_0682	BCG_0682	252	732331	732582	BCGDan_0658	BCGDan_0658	252	732447	732698	BCGDan_sapMKO_0656	BCGDan_sapMKO_0656	252
731712	731879	rpmG2	Rv0634B	168	762588	762755	rpmG2	BCG_0683	168	732930	733097	rpmG2	BCGDan_0661	168	733046	733213	rpmG2	BCGDan_sapMKO_0659	168
731930	732406	hadA	Rv0635	477	762806	763282	BCG_0684	BCG_0684	477	733148	733624	BCGDan_0662	BCGDan_0662	477	733291	733740	BCGDan_sapMKO_0660	BCGDan_sapMKO_0660	450
732393	732821	hadB	Rv0636	429	763269	763697	BCG_0685	BCG_0685	429	733611	734039	BCGDan_0663	BCGDan_0663	429	733727	734155	BCGDan_sapMKO_0661	BCGDan_sapMKO_0661	429
732825	733325	hadC	Rv0637	501	763701	764201	BCG_0686	BCG_0686	501	734043	734543	BCGDan_0664	BCGDan_0664	501	734159	734659	BCGDan_sapMKO_0662	BCGDan_sapMKO_0662	501
733737	734222	secE1	Rv0638	486	764613	765098	secE1	BCG_0687	486	734955	735440	secE1	BCGDan_0666	486	735071	735556	secE1	BCGDan_sapMKO_0664	486
734254	734970	nusG	Rv0639	717	765130	765846	nusG	BCG_0688	717	735472	736188	nusG	BCGDan_0667	717	735588	736304	nusG	BCGDan_sapMKO_0665	717
735022	735450	rplK	Rv0640	429	765898	766326	rplK	BCG_0689	429	736240	736668	rplK	BCGDan_0668	429	736356	736784	rplK	BCGDan_sapMKO_0666	429
735517	736224	rplA	Rv0641	708	766393	767100	rplA	BCG_0690	708	736735	737442	rplA	BCGDan_0669	708	736851	737558	rplA	BCGDan_sapMKO_0667	708
736298	737203	mmaA4	Rv0642c	906	767174	768079	mmaA4	BCG_0691c	906	737516	738421	mmaA4	BCGDan_0670	906	737632	738528	mmaA4	BCGDan_sapMKO_0668	897
737268	738149	mmaA3	Rv0643c	882	768144	769025	mmaA3	BCG_0692c	882	738486	739367	mmaA3	BCGDan_0671	882	738602	739483	mmaA3	BCGDan_sapMKO_0669	882
738297	739160	mmaA2	Rv0644c	864	769173	770036	mmaA2	BCG_0693c	864	739515	740378	mmaA2	BCGDan_0672	864	739631	740494	mmaA2	BCGDan_sapMKO_0670	864
739327	740187	mmaA1	Rv0645c	861	770203	771063	mmaA1	BCG_0694c	861	740545	741405	mmaA1	BCGDan_0673	861	740661	741521	mmaA1	BCGDan_sapMKO_0671	861
740234	741139	lipG	Rv0646c	906	771110	772015	lipG	BCG_0695c	906	741452	742357	lipG	BCGDan_0674	906	741568	742473	lipG	BCGDan_sapMKO_0672	906
741151	742617	Rv0647c	Rv0647c	1467	772027	773493	BCG_0696c	BCG_0696c	1467	742369	743835	BCGDan_0675	BCGDan_0675	1467	742485	743831	BCGDan_sapMKO_0673	BCGDan_sapMKO_0673	1347
742719	746366	Rv0648	Rv0648	3648	773579	777775	BCG_0697	BCG_0697	4197	743921	748117	BCGDan_0676	BCGDan_0676	4197	744037	748233	BCGDan_sapMKO_0674	BCGDan_sapMKO_0674	4197
746363	747037	fabD2	Rv0649	675	777772	778446	fabD2	BCG_0698	675	748114	748788	fabD2	BCGDan_0677	675	748230	748904	fabD2	BCGDan_sapMKO_0675	675
747037	747945	Rv0650	Rv0650	909	778446	779354	BCG_0699	BCG_0699	909	748788	749696	BCGDan_0678	BCGDan_0678	909	748904	749812	BCGDan_sapMKO_0676	BCGDan_sapMKO_0676	909
748276	748812	rplJ	Rv0651	537	779685	780221	rplJ	BCG_0700	537	750027	750563	rplJ	BCGDan_0679	537	750143	750679	rplJ	BCGDan_sapMKO_0677	537
748849	749241	rplL	Rv0652	393	780258	780650	rplL	BCG_0701	393	750600	750992	rplL	BCGDan_0680	393	750716	751108	rplL	BCGDan_sapMKO_0678	393
749234	749929	Rv0653c	Rv0653c	696	780643	781338	BCG_0702c	BCG_0702c	696	750985	751680	BCGDan_0681	BCGDan_0681	696	751101	751868	BCGDan_sapMKO_0679	BCGDan_sapMKO_0679	768
750000	751505	Rv0654	Rv0654	1506	781409	782914	BCG_0703	BCG_0703	1506	751751	753256	BCGDan_0682	BCGDan_0682	1506	751867	753372	BCGDan_sapMKO_0680	BCGDan_sapMKO_0680	1506
751517	752596	mkl	Rv0655	1080	782926	784005	mkl	BCG_0704	1080	753268	754347	mkl	BCGDan_0683	1080	753453	754463	mkl	BCGDan_sapMKO_0681	1011
752984	753367	vapC6	Rv0656c	384	784393	784776	BCG_0705c	BCG_0705c	384	754735	755118	BCGDan_0684	BCGDan_0684	384	754851	755234	BCGDan_sapMKO_0682	BCGDan_sapMKO_0682	384
753462	753617	vapB6	Rv0657c	156	784871	785026	BCG_0706c	BCG_0706c	156	755213	755368	BCGDan_0685	BCGDan_0685	156	755329	755484	BCGDan_sapMKO_0683	BCGDan_sapMKO_0683	156
753693	754409	Rv0658c	Rv0658c	717	785102	785818	BCG_0707c	BCG_0707c	717	755444	756160	BCGDan_0686	BCGDan_0686	717	755560	756276	BCGDan_sapMKO_0684	BCGDan_sapMKO_0684	717
754685	754993	mazF2	Rv0659c	309	786094	786402	BCG_0708c	BCG_0708c	309	756436	756744	BCGDan_0687	BCGDan_0687	309	756552	756860	BCGDan_sapMKO_0685	BCGDan_sapMKO_0685	309
754980	755225	mazE2	Rv0660c	246	786389	786634	BCG_0709c	BCG_0709c	246	756731	756976	BCGDan_0688	BCGDan_0688	246	756847	757098	BCGDan_sapMKO_0686	BCGDan_sapMKO_0686	252
755335	755772	vapC7	Rv0661c	438	786744	787181	BCG_0710c	BCG_0710c	438	757086	757523	BCGDan_0689	BCGDan_0689	438	757202	757633	BCGDan_sapMKO_0687	BCGDan_sapMKO_0687	432
755769	756023	vapB7	Rv0662c	255	787178	787546	BCG_0711c	BCG_0711c	369	757520	757774	BCGDan_0690	BCGDan_0690	255	757636	758004	BCGDan_sapMKO_0688	BCGDan_sapMKO_0688	369
756137	758500	atsD	Rv0663	2364	787546	789909	atsD	BCG_0712	2364	757888	760251	atsD	BCGDan_0691	2364	758004	760367	atsD	BCGDan_sapMKO_0689	2364
758532	758804	vapB8	Rv0664	273	789941	790213	BCG_0713	BCG_0713	273	760283	760555	BCGDan_0692	BCGDan_0692	273	760399	760671	BCGDan_sapMKO_0690	BCGDan_sapMKO_0690	273
758801	759139	vapC8	Rv0665	339	790210	790548	BCG_0714	BCG_0714	339	760552	760890	BCGDan_0693	BCGDan_0693	339	760668	761006	BCGDan_sapMKO_0691	BCGDan_sapMKO_0691	339
759136	759309	Rv0666	Rv0666	174	790545	790718	BCG_0715	BCG_0715	174	760887	761060	BCGDan_0694	BCGDan_0694	174	761003	761176	BCGDan_sapMKO_0692	BCGDan_sapMKO_0692	174
759807	763325	rpoB	Rv0667	3519	791216	794734	rpoB	BCG_0716	3519	761558	765076	rpoB	BCGDan_0695	3519	761902	765192	rpoB	BCGDan_sapMKO_0693	3291
763370	767320	rpoC	Rv0668	3951	794779	798729	rpoC	BCG_0717	3951	765121	769071	rpoC	BCGDan_0696	3951	765237	769187	rpoC	BCGDan_sapMKO_0694	3951
767684	769597	Rv0669c	Rv0669c	1914	799093	801006	BCG_0718c	BCG_0718c	1914	769435	771348	BCGDan_0697	BCGDan_0697	1914	769551	771464	BCGDan_sapMKO_0695	BCGDan_sapMKO_0695	1914
769792	770550	end	Rv0670	759	801201	801959	end	BCG_0719	759	771543	772301	end	BCGDan_0698	759	771659	772417	end	BCGDan_sapMKO_0696	759
770582	771424	lpqP	Rv0671	843	801991	802833	lpqP	BCG_0720	843	772333	773175	lpqP	BCGDan_0699	843	772449	773291	lpqP	BCGDan_sapMKO_0697	843
771484	773112	fadE8	Rv0672	1629	802893	804521	fadE8	BCG_0721	1629	773235	774863	fadE8	BCGDan_0700	1629	773351	774979	fadE8	BCGDan_sapMKO_0698	1629
773123	774061	echA4	Rv0673	939	804532	805470	echA4	BCG_0722	939	774874	775812	echA4	BCGDan_0701	939	774990	775928	echA4	BCGDan_sapMKO_0699	939
774064	774786	Rv0674	Rv0674	723	805473	806195	BCG_0723	BCG_0723	723	775815	776537	BCGDan_0702	BCGDan_0702	723	775931	776653	BCGDan_sapMKO_0700	BCGDan_sapMKO_0700	723
774783	775574	echA5	Rv0675	792	806192	806983	echA5	BCG_0724	792	776534	777325	echA5	BCGDan_0703	792	776650	777441	echA5	BCGDan_sapMKO_0701	792
775586	778480	mmpL5	Rv0676c	2895	806995	809889	mmpL5	BCG_0725c	2895	777337	780231	mmpL5	BCGDan_0704	2895	777453	780269	mmpL5	BCGDan_sapMKO_0702	2817
778477	778905	mmpS5	Rv0677c	429	809886	810314	mmpS5	BCG_0726c	429	780228	780656	mmpS5	BCGDan_0705	429	780344	780832	mmpS5	BCGDan_sapMKO_0703	489
778990	779487	Rv0678	Rv0678	498	810399	810896	BCG_0727	BCG_0727	498	780741	781238	BCGDan_0706	BCGDan_0706	498	780857	781354	BCGDan_sapMKO_0704	BCGDan_sapMKO_0704	498
779543	780040	Rv0679c	Rv0679c	498	810952	811449	BCG_0728c	BCG_0728c	498	781294	781791	BCGDan_0707	BCGDan_0707	498	781410	781907	BCGDan_sapMKO_0705	BCGDan_sapMKO_0705	498
780042	780416	Rv0680c	Rv0680c	375	811451	811825	BCG_0729c	BCG_0729c	375	781793	782167	BCGDan_0708	BCGDan_0708	375	781909	782283	BCGDan_sapMKO_0706	BCGDan_sapMKO_0706	375
780721	781311	Rv0681	Rv0681	591	812130	812720	BCG_0730	BCG_0730	591	782472	783062	BCGDan_0709	BCGDan_0709	591	782579	783178	BCGDan_sapMKO_0707	BCGDan_sapMKO_0707	600
781560	781934	rpsL	Rv0682	375	812969	813343	rpsL	BCG_0731	375	783311	783685	rpsL	BCGDan_0710	375	783427	783801	rpsL	BCGDan_sapMKO_0708	375
781934	782404	rpsG	Rv0683	471	813343	813813	rpsG	BCG_0732	471	783685	784155	rpsG	BCGDan_0711	471	783801	784271	rpsG	BCGDan_sapMKO_0709	471
782485	784590	fusA1	Rv0684	2106	813894	815999	fusA1	BCG_0733	2106	784236	786341	fusA1	BCGDan_0712	2106	784352	786457	fusA1	BCGDan_sapMKO_0710	2106
784821	786011	tuf	Rv0685	1191	816230	817420	tuf	BCG_0734	1191	786572	787762	tuf	BCGDan_0713	1191	786688	787878	tuf	BCGDan_sapMKO_0711	1191
786149	786946	Rv0686	Rv0686	798	817558	818355	BCG_0735	BCG_0735	798	787900	788697	BCGDan_0714	BCGDan_0714	798	788016	788813	BCGDan_sapMKO_0712	BCGDan_sapMKO_0712	798
787099	787926	Rv0687	Rv0687	828	818508	819335	BCG_0736	BCG_0736	828	788850	789677	BCGDan_0715	BCGDan_0715	828	788999	789793	BCGDan_sapMKO_0713	BCGDan_sapMKO_0713	795
787940	789160	Rv0688	Rv0688	1221	819349	820569	BCG_0737	BCG_0737	1221	789691	790911	BCGDan_0716	BCGDan_0716	1221	789807	791027	BCGDan_sapMKO_0714	BCGDan_sapMKO_0714	1221
789157	789411	Rv0689c	Rv0689c	255	820566	820820	BCG_0738c	BCG_0738c	255	790908	791162	BCGDan_0717	BCGDan_0717	255	791024	791278	BCGDan_sapMKO_0715	BCGDan_sapMKO_0715	255
790024	791073	Rv0690c	Rv0690c	1050	821433	822482	BCG_0739c	BCG_0739c	1050	791775	792824	BCGDan_0718	BCGDan_0718	1050	791891	792940	BCGDan_sapMKO_0716	BCGDan_sapMKO_0716	1050
791070	791666	Rv0691c	Rv0691c	597	822479	823075	BCG_0740c	BCG_0740c	597	792821	793417	BCGDan_0719	BCGDan_0719	597	792937	793533	BCGDan_sapMKO_0717	BCGDan_sapMKO_0717	597
791831	792160	Rv0692	Rv0692	330	823240	823569	BCG_0741	BCG_0741	330	793582	793911	BCGDan_0721	BCGDan_0721	330	793716	794027	BCGDan_sapMKO_0719	BCGDan_sapMKO_0719	312
792157	793332	pqqE	Rv0693	1176	823566	824741	pqqE	BCG_0742	1176	793908	795083	pqqE	BCGDan_0722	1176	794024	795199	pqqE	BCGDan_sapMKO_0720	1176
793335	794525	lldD1	Rv0694	1191	824744	825934	lldD1	BCG_0743	1191	795086	796276	lldD1	BCGDan_0723	1191	795202	796392	lldD1	BCGDan_sapMKO_0721	1191
794715	795470	Rv0695	Rv0695	756	826124	826879	BCG_0744	BCG_0744	756	796466	797221	BCGDan_0724	BCGDan_0724	756	796672	797337	BCGDan_sapMKO_0722	BCGDan_sapMKO_0722	666
795519	796931	Rv0696	Rv0696	1413	826928	828340	BCG_0745	BCG_0745	1413	797270	798682	BCGDan_0725	BCGDan_0725	1413	797386	798798	BCGDan_sapMKO_0723	BCGDan_sapMKO_0723	1413
796933	798372	Rv0697	Rv0697	1440	828342	829781	BCG_0746	BCG_0746	1440	798684	800123	BCGDan_0726	BCGDan_0726	1440	798800	800239	BCGDan_sapMKO_0724	BCGDan_sapMKO_0724	1440
798833	799444	Rv0698	Rv0698	612	830242	830571	BCG_0747	BCG_0747	330	800584	800913	BCGDan_0727	BCGDan_0727	330	800739	801029	BCGDan_sapMKO_0725	BCGDan_sapMKO_0725	291
NA	NA	NA	NA	NA	830619	830852	BCG_0748	BCG_0748	234	NA	NA	NA	NA	NA	801077	801310	BCGDan_sapMKO_0726	BCGDan_sapMKO_0726	234
799629	799850	Rv0699	Rv0699	222	831037	831258	BCG_0749	BCG_0749	222	801379	801600	BCGDan_0728	BCGDan_0728	222	801495	801716	BCGDan_sapMKO_0727	BCGDan_sapMKO_0727	222
800487	800792	rpsJ	Rv0700	306	831895	832200	rpsJ	BCG_0750	306	802237	802542	rpsJ	BCGDan_0729	306	802353	802658	rpsJ	BCGDan_sapMKO_0728	306
800809	801462	rplC	Rv0701	654	832217	832870	rplC	BCG_0751	654	802559	803212	rplC	BCGDan_0730	654	802675	803328	rplC	BCGDan_sapMKO_0729	654
801462	802133	rplD	Rv0702	672	832870	833541	rplD	BCG_0752	672	803212	803883	rplD	BCGDan_0731	672	803328	803999	rplD	BCGDan_sapMKO_0730	672
802133	802435	rplW	Rv0703	303	833541	833843	rplW	BCG_0753	303	803883	804185	rplW	BCGDan_0732	303	803999	804301	rplW	BCGDan_sapMKO_0731	303
802528	803370	rplB	Rv0704	843	833990	834832	rplB	BCG_0754	843	804332	805174	rplB	BCGDan_0733	843	804448	805290	rplB	BCGDan_sapMKO_0732	843
803411	803692	rpsS	Rv0705	282	834873	835154	rpsS	BCG_0755	282	805215	805496	rpsS	BCGDan_0734	282	805331	805612	rpsS	BCGDan_sapMKO_0733	282
803689	804282	rplV	Rv0706	594	835151	835744	rplV	BCG_0756	594	805493	806086	rplV	BCGDan_0735	594	805609	806202	rplV	BCGDan_sapMKO_0734	594
804282	805106	rpsC	Rv0707	825	835744	836568	rpsC	BCG_0757	825	806086	806910	rpsC	BCGDan_0736	825	806202	807026	rpsC	BCGDan_sapMKO_0735	825
805110	805526	rplP	Rv0708	417	836572	836988	rplP	BCG_0758	417	806914	807330	rplP	BCGDan_0737	417	807030	807446	rplP	BCGDan_sapMKO_0736	417
805526	805759	rpmC	Rv0709	234	836988	837221	rpmC	BCG_0759	234	807330	807563	rpmC	BCGDan_0738	234	807446	807679	rpmC	BCGDan_sapMKO_0737	234
805756	806166	rpsQ	Rv0710	411	837218	837628	rpsQ	BCG_0760	411	807563	807970	rpsQ	BCGDan_0739	408	807679	808086	rpsQ	BCGDan_sapMKO_0738	408
806335	808698	atsA	Rv0711	2364	837797	840160	atsA	BCG_0761	2364	808139	810502	atsA	BCGDan_0740	2364	808255	810618	atsA	BCGDan_sapMKO_0739	2364
808746	809645	Rv0712	Rv0712	900	840208	841107	BCG_0762	BCG_0762	900	810550	811449	BCGDan_0741	BCGDan_0741	900	810666	811565	BCGDan_sapMKO_0740	BCGDan_sapMKO_0740	900
809946	810887	Rv0713	Rv0713	942	841408	842349	BCG_0763	BCG_0763	942	811750	812691	BCGDan_0742	BCGDan_0742	942	811947	812807	BCGDan_sapMKO_0741	BCGDan_sapMKO_0741	861
811373	811741	rplN	Rv0714	369	842836	843204	rplN	BCG_0764	369	813177	813545	rplN	BCGDan_0743	369	813293	813661	rplN	BCGDan_sapMKO_0742	369
811742	812059	rplX	Rv0715	318	843205	843522	rplX	BCG_0765	318	813546	813863	rplX	BCGDan_0744	318	813662	813979	rplX	BCGDan_sapMKO_0743	318
812059	812622	rplE	Rv0716	564	843522	844085	rplE	BCG_0766	564	813863	814426	rplE	BCGDan_0745	564	813979	814542	rplE	BCGDan_sapMKO_0744	564
812627	812812	rpsN1	Rv0717	186	844090	844275	rpsN1	BCG_0767	186	814431	814616	rpsN1	BCGDan_0746	186	814547	814732	rpsN1	BCGDan_sapMKO_0745	186
812976	813374	rpsH	Rv0718	399	844439	844837	rpsH	BCG_0768	399	814780	815178	rpsH	BCGDan_0747	399	814896	815294	rpsH	BCGDan_sapMKO_0746	399
813398	813937	rplF	Rv0719	540	844861	845400	rplF	BCG_0769	540	815202	815741	rplF	BCGDan_0748	540	815318	815857	rplF	BCGDan_sapMKO_0747	540
813940	814308	rplR	Rv0720	369	845403	845771	rplR	BCG_0770	369	815744	816112	rplR	BCGDan_0749	369	815860	816228	rplR	BCGDan_sapMKO_0748	369
814328	814990	rpsE	Rv0721	663	845791	846453	rpsE	BCG_0771	663	816132	816794	rpsE	BCGDan_0750	663	816248	816910	rpsE	BCGDan_sapMKO_0749	663
814993	815190	rpmD	Rv0722	198	846456	846653	rpmD	BCG_0772	198	816797	816994	rpmD	BCGDan_0751	198	816913	817110	rpmD	BCGDan_sapMKO_0750	198
815190	815630	rplO	Rv0723	441	846653	847093	rplO	BCG_0773	441	816994	817434	rplO	BCGDan_0752	441	817110	817550	rplO	BCGDan_sapMKO_0751	441
815663	817534	sppA	Rv0724	1872	847126	848997	sppA	BCG_0774	1872	817467	819338	sppA	BCGDan_0753	1872	817652	819454	sppA	BCGDan_sapMKO_0752	1803
817539	818444	Rv0725c	Rv0725c	906	849002	849907	BCG_0775c	BCG_0775c	906	819343	820248	BCGDan_0754	BCGDan_0754	906	819459	820364	BCGDan_sapMKO_0753	BCGDan_sapMKO_0753	906
818537	819640	Rv0726c	Rv0726c	1104	850000	851103	BCG_0776c	BCG_0776c	1104	820341	821444	BCGDan_0755	BCGDan_0755	1104	820457	821560	BCGDan_sapMKO_0754	BCGDan_sapMKO_0754	1104
819843	820499	fucA	Rv0727c	657	851306	851962	fucA	BCG_0777c	657	821647	822303	fucA	BCGDan_0756	657	821763	822419	fucA	BCGDan_sapMKO_0755	657
820496	821476	serA2	Rv0728c	981	851959	852939	serA2	BCG_0778c	981	822300	823280	serA2	BCGDan_0757	981	822416	823372	serA2	BCGDan_sapMKO_0756	957
821507	822853	xylB	Rv0729	1347	852970	854316	xylB	BCG_0779	1347	823311	824657	xylB	BCGDan_0758	1347	823427	824773	xylB	BCGDan_sapMKO_0757	1347
822866	823594	Rv0730	Rv0730	729	854329	855057	BCG_0780	BCG_0780	729	824670	825398	BCGDan_0759	BCGDan_0759	729	824828	825514	BCGDan_sapMKO_0758	BCGDan_sapMKO_0758	687
823683	824639	Rv0731c	Rv0731c	957	855146	856102	BCG_0781c	BCG_0781c	957	825487	826443	BCGDan_0760	BCGDan_0760	957	825603	826559	BCGDan_sapMKO_0759	BCGDan_sapMKO_0759	957
824800	826125	secY	Rv0732	1326	856263	857588	secY	BCG_0782	1326	826604	827929	secY	BCGDan_0761	1326	826720	828045	secY	BCGDan_sapMKO_0760	1326
826122	826667	adk	Rv0733	546	857585	858130	adk	BCG_0783	546	827926	828471	adk	BCGDan_0762	546	828042	828587	adk	BCGDan_sapMKO_0761	546
826670	827470	mapA	Rv0734	801	858133	858933	mapA	BCG_0784	801	828474	829274	mapA	BCGDan_0763	801	828590	829390	mapA	BCGDan_sapMKO_0762	801
827543	828076	sigL	Rv0735	534	859006	859539	sigL	BCG_0785	534	829347	829880	sigL	BCGDan_0764	534	829463	829996	sigL	BCGDan_sapMKO_0763	534
828140	828892	rslA	Rv0736	753	859603	860355	BCG_0786	BCG_0786	753	829944	830696	BCGDan_0765	BCGDan_0765	753	830060	830812	BCGDan_sapMKO_0764	BCGDan_sapMKO_0764	753
829207	829704	Rv0737	Rv0737	498	860670	861167	BCG_0787	BCG_0787	498	831011	831508	BCGDan_0766	BCGDan_0766	498	831127	831624	BCGDan_sapMKO_0765	BCGDan_sapMKO_0765	498
830062	830610	Rv0738	Rv0738	549	861525	862073	BCG_0788	BCG_0788	549	831866	832414	BCGDan_0767	BCGDan_0767	549	831994	832530	BCGDan_sapMKO_0766	BCGDan_sapMKO_0766	537
830855	831661	Rv0739	Rv0739	807	862278	863126	BCG_0789	BCG_0789	849	832619	833467	BCGDan_0768	BCGDan_0768	849	832720	833583	BCGDan_sapMKO_0767	BCGDan_sapMKO_0767	864
831776	832303	Rv0740	Rv0740	528	863241	863768	BCG_0790	BCG_0790	528	833582	834109	BCGDan_0769	BCGDan_0769	528	833617	834225	BCGDan_sapMKO_0768	BCGDan_sapMKO_0768	609
832534	832848	Rv0741	Rv0741	315	863999	864313	BCG_0791	BCG_0791	315	834340	834654	BCGDan_0770	BCGDan_0770	315	834456	834770	BCGDan_sapMKO_0769	BCGDan_sapMKO_0769	315
832981	833508	PE_PGRS8	Rv0742	528	864455	864973	PE_PGRS8	BCG_0792	519	834796	835314	PE_PGRS8	BCGDan_0771	519	834912	835430	PE_PGRS8	BCGDan_sapMKO_0770	519
833886	834443	Rv0743c	Rv0743c	558	865351	865908	BCG_0793c	BCG_0793c	558	835692	836249	BCGDan_0772	BCGDan_0772	558	835808	836317	BCGDan_sapMKO_0771	BCGDan_sapMKO_0771	510
834440	834946	Rv0744c	Rv0744c	507	865905	866411	BCG_0794c	BCG_0794c	507	836246	836752	BCGDan_0773	BCGDan_0773	507	836362	836901	BCGDan_sapMKO_0772	BCGDan_sapMKO_0772	540
835154	835681	Rv0745	Rv0745	528	866619	867146	BCG_0795	BCG_0795	528	836960	837487	BCGDan_0774	BCGDan_0774	528	837076	837603	BCGDan_sapMKO_0773	BCGDan_sapMKO_0773	528
835701	838052	PE_PGRS9	Rv0746	2352	867166	869559	PE_PGRS9	BCG_0796	2394	837507	839900	PE_PGRS9	BCGDan_0775	2394	837623	840016	PE_PGRS9	BCGDan_sapMKO_0774	2394
838451	840856	PE_PGRS10	Rv0747	2406	869958	872639	PE_PGRS10	BCG_0797	2682	840299	842980	PE_PGRS10	BCGDan_0776	2682	840427	843096	PE_PGRS10	BCGDan_sapMKO_0775	2670
840947	841204	vapB31	Rv0748	258	872730	872987	BCG_0798	BCG_0798	258	843071	843328	BCGDan_0777	BCGDan_0777	258	843187	843444	BCGDan_sapMKO_0776	BCGDan_sapMKO_0776	258
841228	841656	vapC31	Rv0749	429	873011	873439	BCG_0799	BCG_0799	429	843352	843780	BCGDan_0778	BCGDan_0778	429	843468	843896	BCGDan_sapMKO_0777	BCGDan_sapMKO_0777	429
841737	841874	Rv0749A	Rv0749A	138	873520	873657	BCG_0800c	BCG_0800c	138	843861	843998	BCGDan_0779	BCGDan_0779	138	843977	844114	BCGDan_sapMKO_0778	BCGDan_sapMKO_0778	138
842033	842278	Rv0750	Rv0750	246	873816	874061	BCG_0801	BCG_0801	246	844157	844402	BCGDan_0780	BCGDan_0780	246	844285	844518	BCGDan_sapMKO_0779	BCGDan_sapMKO_0779	234
842347	843231	mmsB	Rv0751c	885	874130	875014	mmsB	BCG_0802c	885	844471	845355	mmsB	BCGDan_0781	885	844587	845471	mmsB	BCGDan_sapMKO_0780	885
843242	844414	fadE9	Rv0752c	1173	875025	876197	fadE9	BCG_0803c	1173	845366	846538	fadE9	BCGDan_0782	1173	845482	846654	fadE9	BCGDan_sapMKO_0781	1173
844421	845953	mmsA	Rv0753c	1533	876204	877736	mmsA	BCG_0804c	1533	846545	848077	mmsA	BCGDan_0783	1533	846661	848193	mmsA	BCGDan_sapMKO_0782	1533
846159	847913	PE_PGRS11	Rv0754	1755	877942	879696	PE_PGRS11	BCG_0805	1755	848283	850037	PE_PGRS11	BCGDan_0784	1755	848399	850153	PE_PGRS11	BCGDan_sapMKO_0783	1755
848103	850040	PPE12	Rv0755c	1938	879886	881823	PPE12	BCG_0806c	1938	850227	852164	PPE12	BCGDan_0785	1938	850343	852280	PPE12	BCGDan_sapMKO_0784	1938
850342	850527	Rv0755A	Rv0755A	186	882125	882310	BCG_0807c	BCG_0807c	186	852466	852651	BCGDan_0786	BCGDan_0786	186	852582	852767	BCGDan_sapMKO_0785	BCGDan_sapMKO_0785	186
850741	851466	Rv0756c	Rv0756c	726	882524	883249	BCG_0808c	BCG_0808c	726	852865	853590	BCGDan_0788	BCGDan_0788	726	852981	853706	BCGDan_sapMKO_0787	BCGDan_sapMKO_0787	726
851608	852351	phoP	Rv0757	744	883391	884134	phoP	BCG_0809	744	853732	854475	phoP	BCGDan_0789	744	853869	854591	phoP	BCGDan_sapMKO_0788	723
852396	853853	phoR	Rv0758	1458	884179	885636	phoR	BCG_0810	1458	854520	854804	BCGDan_0790	BCGDan_0790	285	854636	854920	BCGDan_sapMKO_0789	BCGDan_sapMKO_0789	285
853825	854157	Rv0759c	Rv0759c	333	885608	885940	BCG_0811c	BCG_0811c	333	855939	856271	BCGDan_0792	BCGDan_0792	333	856055	856387	BCGDan_sapMKO_0791	BCGDan_sapMKO_0791	333
854267	854686	Rv0760c	Rv0760c	420	886049	886468	BCG_0812c	BCG_0812c	420	856380	856799	BCGDan_0793	BCGDan_0793	420	856496	856915	BCGDan_sapMKO_0792	BCGDan_sapMKO_0792	420
854699	855826	adhB	Rv0761c	1128	886481	887608	adhB	BCG_0813c	1128	856812	857939	adhB	BCGDan_0794	1128	856928	858055	adhB	BCGDan_sapMKO_0793	1128
855925	856470	Rv0762c	Rv0762c	546	887707	888252	BCG_0814c	BCG_0814c	546	858038	858583	BCGDan_0795	BCGDan_0795	546	858154	858699	BCGDan_sapMKO_0794	BCGDan_sapMKO_0794	546
856473	856679	Rv0763c	Rv0763c	207	888255	888461	BCG_0815c	BCG_0815c	207	858586	858792	BCGDan_0796	BCGDan_0796	207	858702	858908	BCGDan_sapMKO_0795	BCGDan_sapMKO_0795	207
856682	858037	cyp51	Rv0764c	1356	888464	889819	cyp51	BCG_0816c	1356	858795	860150	cyp51	BCGDan_0797	1356	858911	860266	cyp51	BCGDan_sapMKO_0796	1356
858037	858864	Rv0765c	Rv0765c	828	889819	890646	BCG_0817c	BCG_0817c	828	860150	860977	BCGDan_0798	BCGDan_0798	828	860266	861093	BCGDan_sapMKO_0797	BCGDan_sapMKO_0797	828
858864	860072	cyp123	Rv0766c	1209	890228	891853	cyp123	BCG_0818c	1626	860559	862184	cyp123	BCGDan_0799	1626	860675	862300	cyp123	BCGDan_sapMKO_0798	1626
860069	860710	Rv0767c	Rv0767c	642	891850	892491	BCG_0819c	BCG_0819c	642	862181	862822	BCGDan_0800	BCGDan_0800	642	862297	862938	BCGDan_sapMKO_0799	BCGDan_sapMKO_0799	642
860912	862381	aldA	Rv0768	1470	892693	894162	aldA	BCG_0820	1470	863024	864493	aldA	BCGDan_0801	1470	863140	864609	aldA	BCGDan_sapMKO_0800	1470
862412	863158	Rv0769	Rv0769	747	894193	894939	BCG_0821	BCG_0821	747	864524	865270	BCGDan_0802	BCGDan_0802	747	864640	865386	BCGDan_sapMKO_0801	BCGDan_sapMKO_0801	747
863256	864143	Rv0770	Rv0770	888	895037	895924	BCG_0822	BCG_0822	888	865368	866255	BCGDan_0803	BCGDan_0803	888	865547	866371	BCGDan_sapMKO_0802	BCGDan_sapMKO_0802	825
864140	864574	Rv0771	Rv0771	435	895921	896355	BCG_0823	BCG_0823	435	866252	866686	BCGDan_0804	BCGDan_0804	435	866371	866802	BCGDan_sapMKO_0803	BCGDan_sapMKO_0803	432
864586	865854	purD	Rv0772	1269	896367	897635	purD	BCG_0824	1269	866698	867966	purD	BCGDan_0805	1269	866814	868082	purD	BCGDan_sapMKO_0804	1269
865851	867389	ggtA	Rv0773c	1539	897632	899170	ggtA	BCG_0825c	1539	867963	869501	ggtA	BCGDan_0806	1539	868079	869617	ggtA	BCGDan_sapMKO_0805	1539
867440	868351	Rv0774c	Rv0774c	912	899221	900132	BCG_0826c	BCG_0826c	912	869552	870463	BCGDan_0807	BCGDan_0807	912	869668	870579	BCGDan_sapMKO_0806	BCGDan_sapMKO_0806	912
868407	869030	Rv0775	Rv0775	624	900188	900811	BCG_0827	BCG_0827	624	870519	871142	BCGDan_0808	BCGDan_0808	624	870635	871258	BCGDan_sapMKO_0807	BCGDan_sapMKO_0807	624
868984	869763	Rv0776c	Rv0776c	780	900765	901544	BCG_0828c	BCG_0828c	780	871096	871875	BCGDan_0809	BCGDan_0809	780	871212	871991	BCGDan_sapMKO_0808	BCGDan_sapMKO_0808	780
870008	871426	purB	Rv0777	1419	901789	903207	purB	BCG_0829	1419	872120	873538	purB	BCGDan_0810	1419	872236	873654	purB	BCGDan_sapMKO_0809	1419
871431	872675	cyp126	Rv0778	1245	903212	904456	cyp126	BCG_0830	1245	873543	874787	cyp126	BCGDan_0811	1245	873659	874903	cyp126	BCGDan_sapMKO_0810	1245
872672	873292	Rv0779c	Rv0779c	621	904453	905073	BCG_0831c	BCG_0831c	621	874784	875404	BCGDan_0812	BCGDan_0812	621	874900	875520	BCGDan_sapMKO_0811	BCGDan_sapMKO_0811	621
873343	874236	purC	Rv0780	894	905124	906017	purC	BCG_0832	894	875455	876348	purC	BCGDan_0813	894	875571	876464	purC	BCGDan_sapMKO_0812	894
874233	874943	ptrBa	Rv0781	711	906014	908173	ptrB	BCG_0833	2160	876345	878504	ptrB	BCGDan_0814	2160	876461	878620	ptrB	BCGDan_sapMKO_0813	2160
876818	878440	emrB	Rv0783c	1623	908601	910223	emrB	BCG_0834c	1623	878932	880554	emrB	BCGDan_0815	1623	879048	880670	emrB	BCGDan_sapMKO_0814	1623
878638	879324	Rv0784	Rv0784	687	910421	911107	BCG_0835	BCG_0835	687	880752	881438	BCGDan_0816	BCGDan_0816	687	880868	881554	BCGDan_sapMKO_0815	BCGDan_sapMKO_0815	687
879340	881040	Rv0785	Rv0785	1701	911123	911698	BCG_0836	BCG_0836	576	881454	882029	BCGDan_0817	BCGDan_0817	576	881591	882145	BCGDan_sapMKO_0816	BCGDan_sapMKO_0816	555
NA	NA	NA	NA	NA	911716	912822	BCG_0837	BCG_0837	1107	882047	883153	BCGDan_0818	BCGDan_0818	1107	882109	883269	BCGDan_sapMKO_0817	BCGDan_sapMKO_0817	1161
881075	881464	Rv0786c	Rv0786c	390	912857	913246	BCG_0838c	BCG_0838c	390	883188	883577	BCGDan_0819	BCGDan_0819	390	883304	883693	BCGDan_sapMKO_0818	BCGDan_sapMKO_0818	390
881459	882418	Rv0787	Rv0787	960	913241	914200	BCG_0839	BCG_0839	960	883680	884531	BCGDan_0820	BCGDan_0820	852	883796	884647	BCGDan_sapMKO_0819	BCGDan_sapMKO_0819	852
882524	882763	Rv0787A	Rv0787A	240	914306	914545	BCG_0840	BCG_0840	240	884637	884876	BCGDan_0821	BCGDan_0821	240	884753	884992	BCGDan_sapMKO_0820	BCGDan_sapMKO_0820	240
882760	883434	purQ	Rv0788	675	914542	915216	purQ	BCG_0841	675	884873	885547	purQ	BCGDan_0822	675	884989	885663	purQ	BCGDan_sapMKO_0821	675
883451	884050	Rv0789c	Rv0789c	600	915233	915832	BCG_0842c	BCG_0842c	600	885564	886163	BCGDan_0823	BCGDan_0823	600	885680	886279	BCGDan_sapMKO_0822	BCGDan_sapMKO_0822	600
884072	884800	Rv0790c	Rv0790c	729	915854	916582	BCG_0843c	BCG_0843c	729	886185	886913	BCGDan_0824	BCGDan_0824	729	886301	887029	BCGDan_sapMKO_0823	BCGDan_sapMKO_0823	729
884797	885840	Rv0791c	Rv0791c	1044	916579	917622	BCG_0844c	BCG_0844c	1044	886910	887953	BCGDan_0825	BCGDan_0825	1044	887026	888069	BCGDan_sapMKO_0824	BCGDan_sapMKO_0824	1044
885837	886646	Rv0792c	Rv0792c	810	917619	918428	BCG_0845c	BCG_0845c	810	887950	888759	BCGDan_0826	BCGDan_0826	810	888066	888875	BCGDan_sapMKO_0825	BCGDan_sapMKO_0825	810
886719	887024	Rv0793	Rv0793	306	918501	918806	BCG_0846	BCG_0846	306	888832	889137	BCGDan_0827	BCGDan_0827	306	888948	889253	BCGDan_sapMKO_0826	BCGDan_sapMKO_0826	306
887137	888636	Rv0794c	Rv0794c	1500	918919	919530	BCG_0847c	BCG_0847c	612	889250	889861	BCGDan_0828	BCGDan_0828	612	889366	890067	BCGDan_sapMKO_0827	BCGDan_sapMKO_0827	702
NA	NA	NA	NA	NA	919518	920417	BCG_0848c	BCG_0848c	900	889849	890748	BCGDan_0829	BCGDan_0829	900	889965	890864	BCGDan_sapMKO_0828	BCGDan_sapMKO_0828	900
890388	891482	Rv0797	Rv0797	1095	920810	921904	BCG_0849	BCG_0849	1095	891141	892235	BCGDan_0830	BCGDan_0830	1095	891239	892351	BCGDan_sapMKO_0829	BCGDan_sapMKO_0829	1113
891472	892269	cfp29	Rv0798c	798	921894	922691	cfp29	BCG_0850c	798	892225	893022	cfp29	BCGDan_0831	798	892341	893138	cfp29	BCGDan_sapMKO_0830	798
892266	893273	Rv0799c	Rv0799c	1008	922688	923695	BCG_0851c	BCG_0851c	1008	893019	894026	BCGDan_0832	BCGDan_0832	1008	893135	894142	BCGDan_sapMKO_0831	BCGDan_sapMKO_0831	1008
893318	894619	pepC	Rv0800	1302	923740	925041	pepC	BCG_0852	1302	894071	895372	pepC	BCGDan_0833	1302	894187	895488	pepC	BCGDan_sapMKO_0832	1302
894631	894978	Rv0801	Rv0801	348	925053	925400	BCG_0853	BCG_0853	348	895384	895731	BCGDan_0834	BCGDan_0834	348	895500	895847	BCGDan_sapMKO_0833	BCGDan_sapMKO_0833	348
894972	895628	Rv0802c	Rv0802c	657	925394	926050	BCG_0854c	BCG_0854c	657	895725	896381	BCGDan_0835	BCGDan_0835	657	895841	896497	BCGDan_sapMKO_0834	BCGDan_sapMKO_0834	657
895820	898084	purL	Rv0803	2265	926242	928506	purL	BCG_0855	2265	896573	898837	purL	BCGDan_0836	2265	896653	898953	purL	BCGDan_sapMKO_0835	2301
898081	898710	Rv0804	Rv0804	630	928503	929132	BCG_0856	BCG_0856	630	898834	899463	BCGDan_0837	BCGDan_0837	630	898950	899579	BCGDan_sapMKO_0836	BCGDan_sapMKO_0836	630
898831	899787	Rv0805	Rv0805	957	929253	930209	BCG_0857	BCG_0857	957	899584	900540	BCGDan_0838	BCGDan_0838	957	899802	900656	BCGDan_sapMKO_0837	BCGDan_sapMKO_0837	855
899732	901330	cpsY	Rv0806c	1599	930154	931752	cpsY	BCG_0858c	1599	900485	902083	cpsY	BCGDan_0839	1599	900601	902199	cpsY	BCGDan_sapMKO_0838	1599
901635	902024	Rv0807	Rv0807	390	932057	932446	BCG_0859	BCG_0859	390	902388	902777	BCGDan_0840	BCGDan_0840	390	902504	902893	BCGDan_sapMKO_0839	BCGDan_sapMKO_0839	390
902111	903694	purF	Rv0808	1584	932533	934116	purF	BCG_0860	1584	902864	904447	purF	BCGDan_0841	1584	902980	904563	purF	BCGDan_sapMKO_0840	1584
903725	904819	purM	Rv0809	1095	934147	935241	purM	BCG_0861	1095	904478	905572	purM	BCGDan_0842	1095	904594	905688	purM	BCGDan_sapMKO_0841	1095
904905	905087	Rv0810c	Rv0810c	183	935327	935509	BCG_0862c	BCG_0862c	183	905658	905840	BCGDan_0843	BCGDan_0843	183	905774	905956	BCGDan_sapMKO_0842	BCGDan_sapMKO_0842	183
905234	906340	Rv0811c	Rv0811c	1107	935656	936762	BCG_0863c	BCG_0863c	1107	905987	907093	BCGDan_0844	BCGDan_0844	1107	906103	907209	BCGDan_sapMKO_0843	BCGDan_sapMKO_0843	1107
906423	907292	Rv0812	Rv0812	870	936845	937714	BCG_0864	BCG_0864	870	907176	908045	BCGDan_0845	BCGDan_0845	870	907274	908161	BCGDan_sapMKO_0844	BCGDan_sapMKO_0844	888
907338	908018	Rv0813c	Rv0813c	681	937760	938440	BCG_0865c	BCG_0865c	681	908091	908771	BCGDan_0846	BCGDan_0846	681	908207	908887	BCGDan_sapMKO_0845	BCGDan_sapMKO_0845	681
908181	908483	sseC2	Rv0814c	303	938603	938905	sseC2	BCG_0866c	303	908934	909236	sseC2	BCGDan_0847	303	909050	909352	sseC2	BCGDan_sapMKO_0846	303
908485	909318	cysA2	Rv0815c	834	938907	939740	cysA2	BCG_0867c	834	909238	910071	cysA2	BCGDan_0848	834	909354	910229	cysA2	BCGDan_sapMKO_0847	876
909611	910033	thiX	Rv0816c	423	940033	940455	thiX	BCG_0868c	423	910364	910786	thiX	BCGDan_0849	423	910480	910902	thiX	BCGDan_sapMKO_0848	423
910030	910842	Rv0817c	Rv0817c	813	940452	941264	BCG_0869c	BCG_0869c	813	910783	911595	BCGDan_0850	BCGDan_0850	813	910899	911711	BCGDan_sapMKO_0849	BCGDan_sapMKO_0849	813
910972	911739	Rv0818	Rv0818	768	941394	942161	BCG_0870	BCG_0870	768	911725	912492	BCGDan_0851	BCGDan_0851	768	911802	912608	BCGDan_sapMKO_0850	BCGDan_sapMKO_0850	807
911736	912683	mshD	Rv0819	948	942158	943105	BCG_0871	BCG_0871	948	912489	913436	BCGDan_0852	BCGDan_0852	948	912605	913552	BCGDan_sapMKO_0851	BCGDan_sapMKO_0851	948
912726	913502	phoT	Rv0820	777	943148	943660	phoTa	BCG_0872	513	913479	913991	phoTa	BCGDan_0853	513	913595	914107	phoTa	BCGDan_sapMKO_0852	513
NA	NA	NA	NA	NA	943600	943923	phoTb	BCG_0873	324	913931	914254	phoTb	BCGDan_0854	324	914047	914367	phoTb	BCGDan_sapMKO_0853	321
913558	914199	phoY2	Rv0821c	642	943979	944620	phoY2	BCG_0874c	642	914310	914951	phoY2	BCGDan_0855	642	914426	914989	phoY2	BCGDan_sapMKO_0854	564
914257	916311	Rv0822c	Rv0822c	2055	944678	946732	BCG_0875c	BCG_0875c	2055	915009	917063	BCGDan_0856	BCGDan_0856	2055	915125	917179	BCGDan_sapMKO_0855	BCGDan_sapMKO_0855	2055
916477	917646	Rv0823c	Rv0823c	1170	946898	948067	BCG_0876c	BCG_0876c	1170	917229	918398	BCGDan_0857	BCGDan_0857	1170	917345	918514	BCGDan_sapMKO_0856	BCGDan_sapMKO_0856	1170
917734	918750	desA1	Rv0824c	1017	948155	949171	desA1	BCG_0877c	1017	918486	919502	desA1	BCGDan_0858	1017	918602	919618	desA1	BCGDan_sapMKO_0857	1017
918912	919553	Rv0825c	Rv0825c	642	949333	949974	BCG_0878c	BCG_0878c	642	919664	920305	BCGDan_0859	BCGDan_0859	642	919780	920421	BCGDan_sapMKO_0858	BCGDan_sapMKO_0858	642
919634	920689	Rv0826	Rv0826	1056	950055	951110	BCG_0879	BCG_0879	1056	920386	921441	BCGDan_0860	BCGDan_0860	1056	920619	921557	BCGDan_sapMKO_0859	BCGDan_sapMKO_0859	939
920741	921133	kmtR	Rv0827c	393	951162	951554	BCG_0880c	BCG_0880c	393	921493	921885	BCGDan_0861	BCGDan_0861	393	921609	922001	BCGDan_sapMKO_0860	BCGDan_sapMKO_0860	393
921191	921613	Rv0828c	Rv0828c	423	951612	952034	BCG_0881c	BCG_0881c	423	921943	922365	BCGDan_0862	BCGDan_0862	423	922059	922481	BCGDan_sapMKO_0861	BCGDan_sapMKO_0861	423
921575	921865	Rv0829	Rv0829	291	951996	952286	BCG_0882	BCG_0882	291	922327	922617	BCGDan_0863	BCGDan_0863	291	922482	922733	BCGDan_sapMKO_0862	BCGDan_sapMKO_0862	252
921970	922875	Rv0830	Rv0830	906	952391	953296	BCG_0883	BCG_0883	906	922722	923627	BCGDan_0864	BCGDan_0864	906	922838	923743	BCGDan_sapMKO_0863	BCGDan_sapMKO_0863	906
922894	923709	Rv0831c	Rv0831c	816	953315	954130	BCG_0884c	BCG_0884c	816	923646	924461	BCGDan_0865	BCGDan_0865	816	923762	924577	BCGDan_sapMKO_0864	BCGDan_sapMKO_0864	816
924951	925364	PE_PGRS12	Rv0832	414	955372	958104	PE_PGRS13	BCG_0885	2733	925703	928435	PE_PGRS13	BCGDan_0870	2733	925870	928551	PE_PGRS13	BCGDan_sapMKO_0869	2682
927837	930485	PE_PGRS14	Rv0834c	2649	958331	960979	PE_PGRS14	BCG_0886c	2649	928662	931310	PE_PGRS14	BCGDan_0871	2649	928778	931426	PE_PGRS14	BCGDan_sapMKO_0870	2649
930953	931597	lpqQ	Rv0835	645	961447	962091	lpqQ	BCG_0887	645	931778	932422	lpqQ	BCGDan_0872	645	931894	932538	lpqQ	BCGDan_sapMKO_0871	645
932279	932932	Rv0836c	Rv0836c	654	962704	963426	BCG_0888c	BCG_0888c	723	933035	933757	BCGDan_0873	BCGDan_0873	723	933151	933966	BCGDan_sapMKO_0872	BCGDan_sapMKO_0872	816
933003	934031	Rv0837c	Rv0837c	1029	963497	964525	BCG_0889c	BCG_0889c	1029	933828	934856	BCGDan_0874	BCGDan_0874	1029	933944	934972	BCGDan_sapMKO_0873	BCGDan_sapMKO_0873	1029
934720	935490	lpqR	Rv0838	771	965214	965996	lpqR	BCG_0890	783	935545	936327	lpqR	BCGDan_0875	783	935661	936443	lpqR	BCGDan_sapMKO_0874	783
935577	936389	Rv0839	Rv0839	813	966083	966895	BCG_0891	BCG_0891	813	936414	937226	BCGDan_0876	BCGDan_0876	813	936530	937342	BCGDan_sapMKO_0875	BCGDan_sapMKO_0875	813
936457	937317	pip	Rv0840c	861	966963	967823	pip	BCG_0892c	861	937294	938154	pip	BCGDan_0877	861	937410	938189	pip	BCGDan_sapMKO_0876	780
937593	937835	Rv0841	Rv0841	243	968099	968341	BCG_0893	BCG_0893	243	938430	938672	BCGDan_0878	BCGDan_0878	243	938546	938788	BCGDan_sapMKO_0877	BCGDan_sapMKO_0877	243
938112	939404	Rv0842	Rv0842	1293	968618	969910	BCG_0894	BCG_0894	1293	938949	940241	BCGDan_0879	BCGDan_0879	1293	939029	940357	BCGDan_sapMKO_0878	BCGDan_sapMKO_0878	1329
939388	940392	Rv0843	Rv0843	1005	969894	970898	BCG_0895	BCG_0895	1005	940225	941229	BCGDan_0880	BCGDan_0880	1005	940362	941345	BCGDan_sapMKO_0879	BCGDan_sapMKO_0879	984
940456	941106	narL	Rv0844c	651	970962	971612	narL	BCG_0896c	651	941293	941943	narL	BCGDan_0881	651	941409	942059	narL	BCGDan_sapMKO_0880	651
941190	942467	Rv0845	Rv0845	1278	971696	972973	BCG_0897	BCG_0897	1278	942027	943304	BCGDan_0882	BCGDan_0882	1278	942143	943420	BCGDan_sapMKO_0881	BCGDan_sapMKO_0881	1278
942680	944194	Rv0846c	Rv0846c	1515	973186	974700	BCG_0898c	BCG_0898c	1515	943517	945031	BCGDan_0883	BCGDan_0883	1515	943633	945147	BCGDan_sapMKO_0882	BCGDan_sapMKO_0882	1515
944343	944735	lpqS	Rv0847	393	974849	975241	lpqS	BCG_0899	393	945180	945572	lpqS	BCGDan_0884	393	945272	945688	lpqS	BCGDan_sapMKO_0883	417
944938	946056	cysK2	Rv0848	1119	975444	976562	cysK2	BCG_0900	1119	945643	946893	cysK2	BCGDan_0885	1251	945759	947009	cysK2	BCGDan_sapMKO_0884	1251
946056	947315	Rv0849	Rv0849	1260	976562	977821	BCG_0901	BCG_0901	1260	946893	948152	BCGDan_0886	BCGDan_0886	1260	947009	948268	BCGDan_sapMKO_0885	BCGDan_sapMKO_0885	1260
947312	947644	Rv0850	Rv0850	333	977818	978150	BCG_0902	BCG_0902	333	948149	948481	BCGDan_0887	BCGDan_0887	333	948250	948597	BCGDan_sapMKO_0886	BCGDan_sapMKO_0886	348
947641	948468	Rv0851c	Rv0851c	828	978147	978974	BCG_0903c	BCG_0903c	828	948478	949305	BCGDan_0888	BCGDan_0888	828	948594	949421	BCGDan_sapMKO_0887	BCGDan_sapMKO_0887	828
948559	949395	fadD16	Rv0852	837	979065	979901	fadD16	BCG_0904	837	949396	950232	fadD16	BCGDan_0889	837	949614	950348	fadD16	BCGDan_sapMKO_0888	735
949436	951118	pdc	Rv0853c	1683	979942	981624	pdc	BCG_0905c	1683	950273	951955	pdc	BCGDan_0890	1683	950389	952071	pdc	BCGDan_sapMKO_0889	1683
951183	951626	Rv0854	Rv0854	444	981689	982132	BCG_0906	BCG_0906	444	952020	952463	BCGDan_0891	BCGDan_0891	444	952136	952579	BCGDan_sapMKO_0890	BCGDan_sapMKO_0890	444
951632	952711	far	Rv0855	1080	982138	983217	far	BCG_0907	1080	952469	953548	far	BCGDan_0892	1080	952612	953664	far	BCGDan_sapMKO_0891	1053
952825	953229	Rv0856	Rv0856	405	983330	983734	BCG_0908	BCG_0908	405	953661	954065	BCGDan_0893	BCGDan_0893	405	953777	954181	BCGDan_sapMKO_0892	BCGDan_sapMKO_0892	405
953257	953730	Rv0857	Rv0857	474	983762	984235	BCG_0909	BCG_0909	474	954093	954566	BCGDan_0894	BCGDan_0894	474	954230	954682	BCGDan_sapMKO_0893	BCGDan_sapMKO_0893	453
953727	954920	dapC	Rv0858c	1194	984232	985425	BCG_0910c	BCG_0910c	1194	954563	955756	BCGDan_0895	BCGDan_0895	1194	954679	955872	BCGDan_sapMKO_0894	BCGDan_sapMKO_0894	1194
955077	956288	fadA	Rv0859	1212	985582	986793	fadA	BCG_0911	1212	955913	957124	fadA	BCGDan_0896	1212	956029	957240	fadA	BCGDan_sapMKO_0895	1212
956293	958455	fadB	Rv0860	2163	986798	988960	fadB	BCG_0912	2163	957129	959291	fadB	BCGDan_0897	2163	957245	959407	fadB	BCGDan_sapMKO_0896	2163
958523	960151	ercc3	Rv0861c	1629	989028	990656	BCG_0913c	BCG_0913c	1629	959359	960987	BCGDan_0898	BCGDan_0898	1629	959475	961103	BCGDan_sapMKO_0897	BCGDan_sapMKO_0897	1629
960342	962612	Rv0862c	Rv0862c	2271	990794	993064	BCG_0914c	BCG_0914c	2271	961125	963395	BCGDan_0899	BCGDan_0899	2271	961241	963511	BCGDan_sapMKO_0898	BCGDan_sapMKO_0898	2271
962599	962880	Rv0863	Rv0863	282	993051	993332	BCG_0915	BCG_0915	282	963382	963663	BCGDan_0900	BCGDan_0900	282	963498	963779	BCGDan_sapMKO_0899	BCGDan_sapMKO_0899	282
962890	963393	moaC2	Rv0864	504	993416	993844	moaC2	BCG_0916	429	963747	964175	moaC2	BCGDan_0901	429	963863	964291	moaC2	BCGDan_sapMKO_0900	429
963390	963872	mog	Rv0865	483	993841	994323	mog	BCG_0917	483	964172	964654	mog	BCGDan_0902	483	964288	964770	mog	BCGDan_sapMKO_0901	483
963869	964294	moaE2	Rv0866	426	994320	994745	moaE2	BCG_0918	426	964651	965076	moaE2	BCGDan_0903	426	964767	965192	moaE2	BCGDan_sapMKO_0902	426
964312	965535	rpfA	Rv0867c	1224	994763	995986	rpfA	BCG_0919c	1224	965094	966317	rpfA	BCGDan_0904	1224	965210	966433	rpfA	BCGDan_sapMKO_0903	1224
965983	966261	moaD2	Rv0868c	279	996434	996712	moaD2	BCG_0920c	279	966765	967043	moaD2	BCGDan_0905	279	966881	967159	moaD2	BCGDan_sapMKO_0904	279
966265	967347	moaA2	Rv0869c	1083	996716	997798	moaA2	BCG_0921c	1083	967047	968129	moaA2	BCGDan_0906	1083	967163	968245	moaA2	BCGDan_sapMKO_0905	1083
967344	967733	Rv0870c	Rv0870c	390	997795	998184	BCG_0922c	BCG_0922c	390	968126	968515	BCGDan_0907	BCGDan_0907	390	968242	968631	BCGDan_sapMKO_0906	BCGDan_sapMKO_0906	390
967898	968305	cspB	Rv0871	408	998349	998756	cspB	BCG_0923	408	968680	969087	cspB	BCGDan_0908	408	968796	969203	cspB	BCGDan_sapMKO_0907	408
968424	970244	PE_PGRS15	Rv0872c	1821	998875	1000704	PE_PGRS15	BCG_0924c	1830	969206	971035	PE_PGRS15	BCGDan_0909	1830	969322	971151	PE_PGRS15	BCGDan_sapMKO_0908	1830
970505	972457	fadE10	Rv0873	1953	1000965	1002917	fadE10	BCG_0925	1953	971296	973248	fadE10	BCGDan_0910	1953	971412	973364	fadE10	BCGDan_sapMKO_0909	1953
972546	973706	Rv0874c	Rv0874c	1161	1003006	1004166	BCG_0926c	BCG_0926c	1161	973337	974497	BCGDan_0911	BCGDan_0911	1161	973453	974613	BCGDan_sapMKO_0910	BCGDan_sapMKO_0910	1161
973806	974294	Rv0875c	Rv0875c	489	1004266	1004754	BCG_0927c	BCG_0927c	489	974597	975085	BCGDan_0912	BCGDan_0912	489	974713	975201	BCGDan_sapMKO_0911	BCGDan_sapMKO_0911	489
974291	975937	Rv0876c	Rv0876c	1647	1004751	1006397	BCG_0928c	BCG_0928c	1647	975082	976671	BCGDan_0913	BCGDan_0913	1590	975198	976787	BCGDan_sapMKO_0912	BCGDan_sapMKO_0912	1590
976075	976863	Rv0877	Rv0877	789	1006535	1007323	BCG_0929	BCG_0929	789	976866	977654	BCGDan_0914	BCGDan_0914	789	976982	977770	BCGDan_sapMKO_0913	BCGDan_sapMKO_0913	789
976872	978203	PPE13	Rv0878c	1332	1007332	1008660	PPE13	BCG_0930c	1329	977663	978991	PPE13	BCGDan_0915	1329	977779	979107	PPE13	BCGDan_sapMKO_0914	1329
978481	978756	Rv0879c	Rv0879c	276	1008938	1009213	BCG_0931c	BCG_0931c	276	979269	979544	BCGDan_0916	BCGDan_0916	276	979385	979660	BCGDan_sapMKO_0915	BCGDan_sapMKO_0915	276
978934	979365	Rv0880	Rv0880	432	1009391	1009822	BCG_0932	BCG_0932	432	979722	980153	BCGDan_0917	BCGDan_0917	432	979838	980269	BCGDan_sapMKO_0916	BCGDan_sapMKO_0916	432
979362	980228	Rv0881	Rv0881	867	1009819	1010685	BCG_0933	BCG_0933	867	980150	981016	BCGDan_0918	BCGDan_0918	867	980266	981132	BCGDan_sapMKO_0917	BCGDan_sapMKO_0917	867
980225	980509	Rv0882	Rv0882	285	1010682	1010966	BCG_0934	BCG_0934	285	981013	981297	BCGDan_0919	BCGDan_0919	285	981129	981413	BCGDan_sapMKO_0918	BCGDan_sapMKO_0918	285
980506	981267	Rv0883c	Rv0883c	762	1010963	1011724	BCG_0935c	BCG_0935c	762	981294	982055	BCGDan_0920	BCGDan_0920	762	981410	982171	BCGDan_sapMKO_0919	BCGDan_sapMKO_0919	762
981424	982554	serC	Rv0884c	1131	1011881	1013011	serC	BCG_0936c	1131	982212	983342	serC	BCGDan_0921	1131	982328	983458	serC	BCGDan_sapMKO_0920	1131
982762	983784	Rv0885	Rv0885	1023	1013219	1014241	BCG_0937	BCG_0937	1023	983550	984572	BCGDan_0922	BCGDan_0922	1023	983705	984688	BCGDan_sapMKO_0921	BCGDan_sapMKO_0921	984
983803	985530	fprB	Rv0886	1728	1014260	1015987	fprB	BCG_0938	1728	984591	986318	fprB	BCGDan_0923	1728	984767	986434	fprB	BCGDan_sapMKO_0922	1668
985513	985971	Rv0887c	Rv0887c	459	1015970	1016428	BCG_0939c	BCG_0939c	459	986301	986759	BCGDan_0924	BCGDan_0924	459	986417	986875	BCGDan_sapMKO_0923	BCGDan_sapMKO_0923	459
987233	988705	Rv0888	Rv0888	1473	1017690	1019162	BCG_0940	BCG_0940	1473	988021	989493	BCGDan_0925	BCGDan_0925	1473	988107	989609	BCGDan_sapMKO_0924	BCGDan_sapMKO_0924	1503
988740	989861	citA	Rv0889c	1122	1019197	1020318	citA	BCG_0941c	1122	989528	990649	citA	BCGDan_0926	1122	989644	990765	citA	BCGDan_sapMKO_0925	1122
989948	992596	Rv0890c	Rv0890c	2649	1020405	1023053	BCG_0942c	BCG_0942c	2649	990736	993384	BCGDan_0927	BCGDan_0927	2649	990852	993500	BCGDan_sapMKO_0926	BCGDan_sapMKO_0926	2649
992598	993455	Rv0891c	Rv0891c	858	1023055	1023912	BCG_0943c	BCG_0943c	858	993386	994243	BCGDan_0928	BCGDan_0928	858	993502	994359	BCGDan_sapMKO_0927	BCGDan_sapMKO_0927	858
993853	995340	Rv0892	Rv0892	1488	1024310	1025797	BCG_0944	BCG_0944	1488	994641	996128	BCGDan_0929	BCGDan_0929	1488	994715	996244	BCGDan_sapMKO_0928	BCGDan_sapMKO_0928	1530
995318	996295	Rv0893c	Rv0893c	978	1025775	1026752	BCG_0945c	BCG_0945c	978	996106	997083	BCGDan_0930	BCGDan_0930	978	996222	997199	BCGDan_sapMKO_0929	BCGDan_sapMKO_0929	978
996524	997705	Rv0894	Rv0894	1182	1026981	1028162	BCG_0946	BCG_0946	1182	997312	998493	BCGDan_0931	BCGDan_0931	1182	997545	998609	BCGDan_sapMKO_0930	BCGDan_sapMKO_0930	1065
997782	999299	Rv0895	Rv0895	1518	1028239	1029756	BCG_0947	BCG_0947	1518	998570	1000087	BCGDan_0932	BCGDan_0932	1518	998767	1000203	BCGDan_sapMKO_0931	BCGDan_sapMKO_0931	1437
999472	1000767	gltA2	Rv0896	1296	1029946	1031241	gltA2	BCG_0948	1296	1000277	1001572	gltA2	BCGDan_0933	1296	1000393	1001688	gltA2	BCGDan_sapMKO_0932	1296
1000808	1002415	Rv0897c	Rv0897c	1608	1031282	1032889	BCG_0949c	BCG_0949c	1608	1001613	1003220	BCGDan_0934	BCGDan_0934	1608	1001729	1003336	BCGDan_sapMKO_0933	BCGDan_sapMKO_0933	1608
1002441	1002704	Rv0898c	Rv0898c	264	1032915	1033178	BCG_0950c	BCG_0950c	264	1003246	1003509	BCGDan_0935	BCGDan_0935	264	1003362	1003625	BCGDan_sapMKO_0934	BCGDan_sapMKO_0934	264
1002812	1003792	ompA	Rv0899	981	1033286	1034266	ompA	BCG_0951	981	1003617	1004597	ompA	BCGDan_0936	981	1003733	1004713	ompA	BCGDan_sapMKO_0935	981
1003805	1003957	Rv0900	Rv0900	153	1034279	1034431	BCG_0952	BCG_0952	153	1004610	1004762	BCGDan_0937	BCGDan_0937	153	1004726	1004878	BCGDan_sapMKO_0936	BCGDan_sapMKO_0936	153
1003957	1004484	Rv0901	Rv0901	528	1034431	1034958	BCG_0953	BCG_0953	528	1004762	1005289	BCGDan_0938	BCGDan_0938	528	1004878	1005405	BCGDan_sapMKO_0937	BCGDan_sapMKO_0937	528
1004501	1005841	prrB	Rv0902c	1341	1034975	1036315	prrB	BCG_0954c	1341	1005306	1006646	prrB	BCGDan_0939	1341	1005422	1006762	prrB	BCGDan_sapMKO_0938	1341
1005852	1006562	prrA	Rv0903c	711	1036326	1037036	prrA	BCG_0955c	711	1006657	1007367	prrA	BCGDan_0940	711	1006773	1007483	prrA	BCGDan_sapMKO_0939	711
1006693	1008180	accD3	Rv0904c	1488	1037167	1038654	accD3	BCG_0956c	1488	1007498	1008985	accD3	BCGDan_0941	1488	1007614	1009101	accD3	BCGDan_sapMKO_0940	1488
1008207	1008938	echA6	Rv0905	732	1038681	1039412	echA6	BCG_0957	732	1009012	1009743	echA6	BCGDan_0942	732	1009128	1009859	echA6	BCGDan_sapMKO_0941	732
1008944	1010062	Rv0906	Rv0906	1119	1039418	1040536	BCG_0958	BCG_0958	1119	1009749	1010867	BCGDan_0943	BCGDan_0943	1119	1009865	1010983	BCGDan_sapMKO_0942	BCGDan_sapMKO_0942	1119
1010136	1011734	Rv0907	Rv0907	1599	1040629	1042209	BCG_0959	BCG_0959	1581	1010960	1012540	BCGDan_0944	BCGDan_0944	1581	1011076	1012656	BCGDan_sapMKO_0943	BCGDan_sapMKO_0943	1581
1011731	1014124	ctpE	Rv0908	2394	1042206	1044599	ctpE	BCG_0960	2394	1012537	1014930	ctpE	BCGDan_0945	2394	1012653	1015046	ctpE	BCGDan_sapMKO_0944	2394
1014681	1014860	Rv0909	Rv0909	180	1045156	1045335	BCG_0961	BCG_0961	180	1015487	1015666	BCGDan_0946	BCGDan_0946	180	1015603	1015782	BCGDan_sapMKO_0945	BCGDan_sapMKO_0945	180
1014866	1015300	Rv0910	Rv0910	435	1045341	1045775	BCG_0962	BCG_0962	435	1015672	1016106	BCGDan_0947	BCGDan_0947	435	1015788	1016222	BCGDan_sapMKO_0946	BCGDan_sapMKO_0946	435
1015398	1016171	Rv0911	Rv0911	774	1045873	1046646	BCG_0963	BCG_0963	774	1016204	1016977	BCGDan_0948	BCGDan_0948	774	1016368	1017093	BCGDan_sapMKO_0947	BCGDan_sapMKO_0947	726
1016236	1016685	Rv0912	Rv0912	450	1046711	1047160	BCG_0964	BCG_0964	450	1017042	1017491	BCGDan_0949	BCGDan_0949	450	1017188	1017607	BCGDan_sapMKO_0948	BCGDan_sapMKO_0948	420
1017217	1018725	Rv0913c	Rv0913c	1509	1047692	1049200	BCG_0965c	BCG_0965c	1509	1018023	1019531	BCGDan_0950	BCGDan_0950	1509	1018139	1019647	BCGDan_sapMKO_0949	BCGDan_sapMKO_0949	1509
1018727	1019965	Rv0914c	Rv0914c	1239	1049202	1050440	BCG_0966c	BCG_0966c	1239	1019533	1020771	BCGDan_0951	BCGDan_0951	1239	1019649	1020887	BCGDan_sapMKO_0950	BCGDan_sapMKO_0950	1239
1020058	1021329	PPE14	Rv0915c	1272	1050533	1051804	PPE14	BCG_0967c	1272	1020864	1022135	PPE14	BCGDan_0952	1272	1020980	1022209	PPE14	BCGDan_sapMKO_0951	1230
1021344	1021643	PE7	Rv0916c	300	1051819	1052118	PE7	BCG_0968c	300	1022150	1022449	PE7	BCGDan_0953	300	1022266	1022565	PE7	BCGDan_sapMKO_0952	300
1022087	1023868	betP	Rv0917	1782	1052562	1054343	betP	BCG_0969	1782	1022893	1024674	betP	BCGDan_0954	1782	1023009	1024790	betP	BCGDan_sapMKO_0953	1782
1024211	1024687	Rv0918	Rv0918	477	1054686	1055162	BCG_0970	BCG_0970	477	1025017	1025493	BCGDan_0955	BCGDan_0955	477	1025133	1025609	BCGDan_sapMKO_0954	BCGDan_sapMKO_0954	477
1024684	1025184	Rv0919	Rv0919	501	1055159	1055659	BCG_0971	BCG_0971	501	1025490	1025990	BCGDan_0956	BCGDan_0956	501	1025606	1026106	BCGDan_sapMKO_0955	BCGDan_sapMKO_0955	501
1025497	1026816	Rv0920c	Rv0920c	1320	1055972	1057291	BCG_0972c	BCG_0972c	1320	1026303	1027622	BCGDan_0958	BCGDan_0958	1320	1026419	1027738	BCGDan_sapMKO_0957	BCGDan_sapMKO_0957	1320
1027104	1027685	Rv0921	Rv0921	582	1057579	1058160	BCG_0973	BCG_0973	582	1027910	1028491	BCGDan_0959	BCGDan_0959	582	1028026	1028607	BCGDan_sapMKO_0958	BCGDan_sapMKO_0958	582
1027685	1029337	Rv0922	Rv0922	1653	1058160	1059812	BCG_0974	BCG_0974	1653	1028491	1030143	BCGDan_0960	BCGDan_0960	1653	1028619	1030259	BCGDan_sapMKO_0959	BCGDan_sapMKO_0959	1641
1029513	1030577	Rv0923c	Rv0923c	1065	1059988	1061052	BCG_0975c	BCG_0975c	1065	1030319	1031383	BCGDan_0961	BCGDan_0961	1065	1030435	1031499	BCGDan_sapMKO_0960	BCGDan_sapMKO_0960	1065
1030578	1031864	mntH	Rv0924c	1287	1061053	1062339	mntH	BCG_0976c	1287	1031384	1032670	mntH	BCGDan_0962	1287	1031500	1032786	mntH	BCGDan_sapMKO_0961	1287
1031896	1032633	Rv0925c	Rv0925c	738	1062371	1063108	BCG_0977c	BCG_0977c	738	1032702	1033439	BCGDan_0963	BCGDan_0963	738	1032818	1033555	BCGDan_sapMKO_0962	BCGDan_sapMKO_0962	738
1032710	1033786	Rv0926c	Rv0926c	1077	1063185	1064261	BCG_0978c	BCG_0978c	1077	1033516	1034592	BCGDan_0964	BCGDan_0964	1077	1033632	1034708	BCGDan_sapMKO_0963	BCGDan_sapMKO_0963	1077
1033840	1034631	Rv0927c	Rv0927c	792	1064315	1065106	BCG_0979c	BCG_0979c	792	1034646	1035437	BCGDan_0965	BCGDan_0965	792	1034762	1035553	BCGDan_sapMKO_0964	BCGDan_sapMKO_0964	792
1034903	1036015	pstS3	Rv0928	1113	1065378	1066490	pstS3	BCG_0980	1113	1035709	1036821	pstS3	BCGDan_0966	1113	1035825	1036937	pstS3	BCGDan_sapMKO_0965	1113
1036028	1037002	pstC2	Rv0929	975	1066503	1067477	pstC2	BCG_0981	975	1036834	1037808	pstC2	BCGDan_0967	975	1036950	1037924	pstC2	BCGDan_sapMKO_0966	975
1036999	1037925	pstA1	Rv0930	927	1067474	1068388	pstA1	BCG_0982	915	1037805	1038719	pstA1	BCGDan_0968	915	1037921	1038835	pstA1	BCGDan_sapMKO_0967	915
1037920	1039914	pknD	Rv0931c	1995	1068395	1069504	pknDb	BCG_0983c	1110	1038726	1039835	pknDb	BCGDan_0969	1110	1038842	1040020	pknDb	BCGDan_sapMKO_0968	1179
NA	NA	NA	NA	NA	1069515	1070390	pknDa	BCG_0984c	876	1039846	1040721	pknDa	BCGDan_0970	876	1039962	1040837	pknDa	BCGDan_sapMKO_0969	876
1039936	1041048	pstS2	Rv0932c	1113	1070412	1071524	pstS2	BCG_0985c	1113	1040743	1041855	pstS2	BCGDan_0971	1113	1040859	1041971	pstS2	BCGDan_sapMKO_0970	1113
1041264	1042094	pstB	Rv0933	831	1071740	1071955	pstBa	BCG_0986	216	1042071	1042286	pstBa	BCGDan_0972	216	1042187	1042402	pstBa	BCGDan_sapMKO_0971	216
NA	NA	NA	NA	NA	1071930	1072571	pstBb	BCG_0987	642	1042261	1042902	pstBb	BCGDan_0973	642	1042395	1043018	pstBb	BCGDan_sapMKO_0972	624
1042115	1043239	pstS1	Rv0934	1125	1072592	1073716	pstS1	BCG_0988	1125	1042923	1044047	pstS1	BCGDan_0974	1125	1043039	1044163	pstS1	BCGDan_sapMKO_0973	1125
1043299	1044315	pstC1	Rv0935	1017	1073776	1074792	pstC1	BCG_0989	1017	1044107	1045123	pstC1	BCGDan_0975	1017	1044223	1045239	pstC1	BCGDan_sapMKO_0974	1017
1044317	1045222	pstA2	Rv0936	906	1074794	1075699	pstA2	BCG_0990	906	1045125	1046030	pstA2	BCGDan_0976	906	1045241	1046146	pstA2	BCGDan_sapMKO_0975	906
1045199	1046020	mku	Rv0937c	822	1075676	1076497	BCG_0991c	BCG_0991c	822	1046007	1046828	BCGDan_0977	BCGDan_0977	822	1046123	1046998	BCGDan_sapMKO_0976	BCGDan_sapMKO_0976	876
1046136	1048415	ligD	Rv0938	2280	1076613	1078892	BCG_0992	BCG_0992	2280	1046944	1049223	BCGDan_0978	BCGDan_0978	2280	1047060	1049339	BCGDan_sapMKO_0977	BCGDan_sapMKO_0977	2280
1048412	1050346	Rv0939	Rv0939	1935	1078889	1080823	BCG_0993	BCG_0993	1935	1049220	1051154	BCGDan_0979	BCGDan_0979	1935	1049336	1051270	BCGDan_sapMKO_0978	BCGDan_sapMKO_0978	1935
1050593	1051459	Rv0940c	Rv0940c	867	1081070	1081936	BCG_0994c	BCG_0994c	867	1051401	1052267	BCGDan_0980	BCGDan_0980	867	1051517	1052383	BCGDan_sapMKO_0979	BCGDan_sapMKO_0979	867
1051544	1052317	Rv0941c	Rv0941c	774	1082021	1082794	BCG_0995c	BCG_0995c	774	1052352	1053125	BCGDan_0981	BCGDan_0981	774	1052468	1053241	BCGDan_sapMKO_0980	BCGDan_sapMKO_0980	774
1052360	1052638	Rv0942	Rv0942	279	1082837	1083115	BCG_0996	BCG_0996	279	1053168	1053446	BCGDan_0982	BCGDan_0982	279	1053284	1053562	BCGDan_sapMKO_0981	BCGDan_sapMKO_0981	279
1052696	1053736	Rv0943c	Rv0943c	1041	1083173	1084213	BCG_0997c	BCG_0997c	1041	1053504	1054544	BCGDan_0983	BCGDan_0983	1041	1053620	1054660	BCGDan_sapMKO_0982	BCGDan_sapMKO_0982	1041
1053765	1054241	Rv0944	Rv0944	477	1084242	1084718	BCG_0998	BCG_0998	477	1054573	1055049	BCGDan_0984	BCGDan_0984	477	1054683	1055165	BCGDan_sapMKO_0983	BCGDan_sapMKO_0983	483
1054247	1055008	Rv0945	Rv0945	762	1084724	1085485	BCG_0999	BCG_0999	762	1055055	1055816	BCGDan_0985	BCGDan_0985	762	1055171	1055932	BCGDan_sapMKO_0984	BCGDan_sapMKO_0984	762
1055024	1056685	pgi	Rv0946c	1662	1085501	1087162	pgi	BCG_1000c	1662	1055832	1057493	pgi	BCGDan_0986	1662	1055948	1057609	pgi	BCGDan_sapMKO_0985	1662
1057300	1057530	Rv0947c	Rv0947c	231	1087777	1088007	BCG_1001c	BCG_1001c	231	1058108	1058338	BCGDan_0987	BCGDan_0987	231	1058224	1058454	BCGDan_sapMKO_0986	BCGDan_sapMKO_0986	231
1057646	1057963	Rv0948c	Rv0948c	318	1088123	1088440	BCG_1002c	BCG_1002c	318	1058454	1058771	BCGDan_0988	BCGDan_0988	318	1058570	1058842	BCGDan_sapMKO_0987	BCGDan_sapMKO_0987	273
1058260	1060575	uvrD1	Rv0949	2316	1088737	1091052	uvrD1	BCG_1003	2316	1059068	1061383	uvrD1	BCGDan_0989	2316	1059184	1061499	uvrD1	BCGDan_sapMKO_0988	2316
1060656	1061654	Rv0950c	Rv0950c	999	1091133	1092131	BCG_1004c	BCG_1004c	999	1061464	1062462	BCGDan_0990	BCGDan_0990	999	1061580	1062578	BCGDan_sapMKO_0989	BCGDan_sapMKO_0989	999
1061964	1063127	sucC	Rv0951	1164	1092441	1093604	sucC	BCG_1005	1164	1062772	1063935	sucC	BCGDan_0991	1164	1062888	1064051	sucC	BCGDan_sapMKO_0990	1164
1063140	1064051	sucD	Rv0952	912	1093617	1094528	sucD	BCG_1006	912	1063948	1064859	sucD	BCGDan_0992	912	1064073	1064975	sucD	BCGDan_sapMKO_0991	903
1064114	1064962	Rv0953c	Rv0953c	849	1094591	1095439	BCG_1007c	BCG_1007c	849	1064922	1065770	BCGDan_0993	BCGDan_0993	849	1065038	1065886	BCGDan_sapMKO_0992	BCGDan_sapMKO_0992	849
1065127	1066038	Rv0954	Rv0954	912	1095604	1096515	BCG_1008	BCG_1008	912	1065935	1066846	BCGDan_0994	BCGDan_0994	912	1066051	1066962	BCGDan_sapMKO_0993	BCGDan_sapMKO_0993	912
1066078	1067445	Rv0955	Rv0955	1368	1096555	1097922	BCG_1009	BCG_1009	1368	1066886	1068253	BCGDan_0995	BCGDan_0995	1368	1067089	1068369	BCGDan_sapMKO_0994	BCGDan_sapMKO_0994	1281
1067561	1068208	purN	Rv0956	648	1098038	1098685	purN	BCG_1010	648	1068369	1069016	purN	BCGDan_0996	648	1068485	1069132	purN	BCGDan_sapMKO_0995	648
1068205	1069776	purH	Rv0957	1572	1098682	1100253	purH	BCG_1011	1572	1069013	1070584	purH	BCGDan_0997	1572	1069129	1070700	purH	BCGDan_sapMKO_0996	1572
1069883	1071262	Rv0958	Rv0958	1380	1100360	1101739	BCG_1012	BCG_1012	1380	1070691	1072070	BCGDan_0998	BCGDan_0998	1380	1070807	1072186	BCGDan_sapMKO_0997	BCGDan_sapMKO_0997	1380
1071255	1073273	Rv0959	Rv0959	2019	1101732	1103750	BCG_1013	BCG_1013	2019	1072063	1074081	BCGDan_0999	BCGDan_0999	2019	1072179	1074197	BCGDan_sapMKO_0998	BCGDan_sapMKO_0998	2019
1073327	1073548	vapB9	Rv0959A	222	1103804	1104025	BCG_1013A	BCG_1013A	222	1074135	1074356	BCGDan_1000	BCGDan_1000	222	1074251	1074472	BCGDan_sapMKO_0999	BCGDan_sapMKO_0999	222
1073545	1073928	vapC9	Rv0960	384	1104022	1104405	BCG_1014	BCG_1014	384	1074353	1074736	BCGDan_1001	BCGDan_1001	384	1074469	1074852	BCGDan_sapMKO_1000	BCGDan_sapMKO_1000	384
1074074	1074421	Rv0961	Rv0961	348	1104551	1104898	BCG_1015	BCG_1015	348	1074882	1075229	BCGDan_1002	BCGDan_1002	348	1074998	1075345	BCGDan_sapMKO_1001	BCGDan_sapMKO_1001	348
1074440	1075114	lprP	Rv0962c	675	1104917	1105591	lprP	BCG_1016c	675	1075248	1075922	lprP	BCGDan_1003	675	1075364	1076038	lprP	BCGDan_sapMKO_1002	675
1075297	1076097	Rv0963c	Rv0963c	801	1105774	1106574	BCG_1017c	BCG_1017c	801	1076105	1076905	BCGDan_1004	BCGDan_1004	801	1076221	1077021	BCGDan_sapMKO_1003	BCGDan_sapMKO_1003	801
1076196	1076678	Rv0964c	Rv0964c	483	1106673	1107155	BCG_1018c	BCG_1018c	483	1077004	1077486	BCGDan_1005	BCGDan_1005	483	1077120	1077602	BCGDan_sapMKO_1004	BCGDan_sapMKO_1004	483
1076778	1077197	Rv0965c	Rv0965c	420	1107255	1107674	BCG_1019c	BCG_1019c	420	1077586	1078005	BCGDan_1006	BCGDan_1006	420	1077702	1078061	BCGDan_sapMKO_1005	BCGDan_sapMKO_1005	360
1077233	1077835	Rv0966c	Rv0966c	603	1107710	1108312	BCG_1020c	BCG_1020c	603	1078041	1078643	BCGDan_1007	BCGDan_1007	603	1078157	1078759	BCGDan_sapMKO_1006	BCGDan_sapMKO_1006	603
1077975	1078334	csoR	Rv0967	360	1108451	1108810	BCG_1021	BCG_1021	360	1078782	1079141	BCGDan_1008	BCGDan_1008	360	1078898	1079257	BCGDan_sapMKO_1007	BCGDan_sapMKO_1007	360
1078391	1078687	Rv0968	Rv0968	297	1108867	1109163	BCG_1022	BCG_1022	297	1079198	1079494	BCGDan_1009	BCGDan_1009	297	1079314	1079610	BCGDan_sapMKO_1008	BCGDan_sapMKO_1008	297
1078743	1081055	ctpV	Rv0969	2313	1109219	1111531	ctpV	BCG_1023	2313	1079550	1081862	ctpV	BCGDan_1010	2313	1079600	1081978	ctpV	BCGDan_sapMKO_1009	2379
1081052	1081684	Rv0970	Rv0970	633	1111528	1112160	BCG_1024	BCG_1024	633	1081859	1082491	BCGDan_1011	BCGDan_1011	633	1081975	1082607	BCGDan_sapMKO_1010	BCGDan_sapMKO_1010	633
1081775	1082584	echA7	Rv0971c	810	1112251	1113060	echA7	BCG_1025c	810	1082582	1083391	echA7	BCGDan_1012	810	1082698	1083507	echA7	BCGDan_sapMKO_1011	810
1082584	1083750	fadE12	Rv0972c	1167	1113060	1114226	fadE12	BCG_1026c	1167	1083391	1084557	fadE12	BCGDan_1013	1167	1083507	1084673	fadE12	BCGDan_sapMKO_1012	1167
1083747	1085750	accA2	Rv0973c	2004	1114223	1116226	accA2	BCG_1027c	2004	1084554	1086557	accA2	BCGDan_1014	2004	1084670	1086679	accA2	BCGDan_sapMKO_1013	2010
1085756	1087345	accD2	Rv0974c	1590	1116232	1117821	accD2	BCG_1028c	1590	1086563	1088152	accD2	BCGDan_1015	1590	1086679	1088274	accD2	BCGDan_sapMKO_1014	1596
1087348	1088496	fadE13	Rv0975c	1149	1117824	1118972	fadE13	BCG_1029c	1149	1088155	1089303	fadE13	BCGDan_1016	1149	1088271	1089419	fadE13	BCGDan_sapMKO_1015	1149
1088493	1090175	Rv0976c	Rv0976c	1683	1118969	1120651	BCG_1030c	BCG_1030c	1683	1089300	1090982	BCGDan_1017	BCGDan_1017	1683	1089416	1091119	BCGDan_sapMKO_1016	BCGDan_sapMKO_1016	1704
1090373	1093144	PE_PGRS16	Rv0977	2772	1120850	1123621	PE_PGRS16	BCG_1031	2772	1091181	1093952	PE_PGRS16	BCGDan_1018	2772	1091297	1094068	PE_PGRS16	BCGDan_sapMKO_1017	2772
1093361	1094356	PE_PGRS17	Rv0978c	996	1123838	1124845	PE_PGRS17	BCG_1032c	1008	1094169	1095176	PE_PGRS17	BCGDan_1019	1008	1094285	1095337	PE_PGRS17	BCGDan_sapMKO_1018	1053
1094670	1094864	Rv0979c	Rv0979c	195	1125159	1125353	BCG_1033c	BCG_1033c	195	1095490	1095684	BCGDan_1020	BCGDan_1020	195	1095606	1095800	BCGDan_sapMKO_1019	BCGDan_sapMKO_1019	195
1094886	1095059	rpmF	Rv0979A	174	1125375	1125548	rpmF	BCG_1034	174	1095706	1095879	rpmF	BCGDan_1021	174	1095828	1095995	rpmF	BCGDan_sapMKO_1020	168
1095078	1096451	PE_PGRS18	Rv0980c	1374	1125567	1126940	PE_PGRS18	BCG_1035c	1374	1095898	1097271	PE_PGRS18	BCGDan_1022	1374	1096014	1097387	PE_PGRS18	BCGDan_sapMKO_1021	1374
1096822	1097508	mprA	Rv0981	687	1127305	1127997	mprA	BCG_1036	693	1097636	1098328	mprA	BCGDan_1023	693	1097752	1098444	mprA	BCGDan_sapMKO_1022	693
1097508	1099022	mprB	Rv0982	1515	1127997	1129511	mprB	BCG_1037	1515	1098328	1099842	mprB	BCGDan_1024	1515	1098516	1099958	mprB	BCGDan_sapMKO_1023	1443
1099066	1100460	pepD	Rv0983	1395	1129555	1130949	BCG_1038	BCG_1038	1395	1099886	1101280	BCGDan_1025	BCGDan_1025	1395	1100002	1101396	BCGDan_sapMKO_1024	BCGDan_sapMKO_1024	1395
1100460	1101005	moaB2	Rv0984	546	1130949	1131494	moaB2	BCG_1039	546	1101280	1101825	moaB2	BCGDan_1026	546	1101396	1101941	moaB2	BCGDan_sapMKO_1025	546
1101025	1101480	mscL	Rv0985c	456	1131514	1131969	mscL	BCG_1040c	456	1101845	1102300	mscL	BCGDan_1027	456	1101961	1102464	mscL	BCGDan_sapMKO_1026	504
1101803	1102549	Rv0986	Rv0986	747	1132292	1133038	BCG_1041	BCG_1041	747	1102623	1103369	BCGDan_1028	BCGDan_1028	747	1102739	1103485	BCGDan_sapMKO_1027	BCGDan_sapMKO_1027	747
1102542	1105109	Rv0987	Rv0987	2568	1133031	1135598	BCG_1042	BCG_1042	2568	1103362	1105929	BCGDan_1029	BCGDan_1029	2568	1103478	1106045	BCGDan_sapMKO_1028	BCGDan_sapMKO_1028	2568
1105116	1106276	Rv0988	Rv0988	1161	1135605	1136765	BCG_1043	BCG_1043	1161	1105936	1107096	BCGDan_1030	BCGDan_1030	1161	1106067	1107212	BCGDan_sapMKO_1029	BCGDan_sapMKO_1029	1146
1106405	1107382	grcC2	Rv0989c	978	1136894	1137871	grcC2	BCG_1044c	978	1107225	1108202	grcC2	BCGDan_1031	978	1107341	1108318	grcC2	BCGDan_sapMKO_1030	978
1107443	1108099	Rv0990c	Rv0990c	657	1137932	1138588	BCG_1045c	BCG_1045c	657	1108263	1108919	BCGDan_1032	BCGDan_1032	657	1108379	1109035	BCGDan_sapMKO_1031	BCGDan_sapMKO_1031	657
1108172	1108504	Rv0991c	Rv0991c	333	1138661	1138993	BCG_1046c	BCG_1046c	333	1108992	1109324	BCGDan_1033	BCGDan_1033	333	1109108	1109440	BCGDan_sapMKO_1032	BCGDan_sapMKO_1032	333
1108578	1109171	Rv0992c	Rv0992c	594	1139067	1139660	BCG_1047c	BCG_1047c	594	1109398	1109991	BCGDan_1034	BCGDan_1034	594	1109514	1110185	BCGDan_sapMKO_1033	BCGDan_sapMKO_1033	672
1109272	1110192	galU	Rv0993	921	1139761	1140681	galU	BCG_1048	921	1110092	1111012	galU	BCGDan_1035	921	1110208	1111128	galU	BCGDan_sapMKO_1034	921
1110269	1111549	moeA1	Rv0994	1281	1140758	1142038	moeA1	BCG_1049	1281	1111089	1112369	moeA1	BCGDan_1036	1281	1111214	1112485	moeA1	BCGDan_sapMKO_1035	1272
1111612	1112223	rimJ	Rv0995	612	1142101	1142712	rimJ	BCG_1050	612	1112432	1113043	rimJ	BCGDan_1037	612	1112548	1113159	rimJ	BCGDan_sapMKO_1036	612
1112384	1113460	Rv0996	Rv0996	1077	1142873	1143949	BCG_1051	BCG_1051	1077	1113204	1114280	BCGDan_1038	BCGDan_1038	1077	1113320	1114396	BCGDan_sapMKO_1037	BCGDan_sapMKO_1037	1077
NA	NA	NA	NA	NA	1144123	1144353	BCG_1052	BCG_1052	231	1114454	1114684	BCGDan_1040	BCGDan_1040	231	1114570	1114800	BCGDan_sapMKO_1039	BCGDan_sapMKO_1039	231
1332980	1333858	Rv1190	Rv1190	879	1144350	1144601	BCG_1053	BCG_1053	252	1114681	1114932	BCGDan_1041	BCGDan_1041	252	1114797	1115048	BCGDan_sapMKO_1040	BCGDan_sapMKO_1040	252
1114293	1114724	Rv0997	Rv0997	432	1144782	1145213	BCG_1054	BCG_1054	432	1115113	1115544	BCGDan_1042	BCGDan_1042	432	1115229	1115660	BCGDan_sapMKO_1041	BCGDan_sapMKO_1041	432
1114748	1115749	Rv0998	Rv0998	1002	1145237	1146238	BCG_1055	BCG_1055	1002	1115568	1116569	BCGDan_1043	BCGDan_1043	1002	1115735	1116685	BCGDan_sapMKO_1042	BCGDan_sapMKO_1042	951
1115767	1116525	Rv0999	Rv0999	759	1146256	1147014	BCG_1056	BCG_1056	759	1116587	1117345	BCGDan_1044	BCGDan_1044	759	1116703	1117461	BCGDan_sapMKO_1043	BCGDan_sapMKO_1043	759
1116531	1117148	Rv1000c	Rv1000c	618	1147020	1147637	BCG_1057c	BCG_1057c	618	1117351	1117968	BCGDan_1045	BCGDan_1045	618	1117467	1118084	BCGDan_sapMKO_1044	BCGDan_sapMKO_1044	618
1117185	1118393	arcA	Rv1001	1209	1147674	1148882	arcA	BCG_1058	1209	1118005	1119213	arcA	BCGDan_1046	1209	1118121	1119329	arcA	BCGDan_sapMKO_1045	1209
1118428	1119939	Rv1002c	Rv1002c	1512	1148917	1150428	BCG_1059c	BCG_1059c	1512	1119248	1120759	BCGDan_1047	BCGDan_1047	1512	1119364	1120932	BCGDan_sapMKO_1046	BCGDan_sapMKO_1046	1569
1120022	1120879	Rv1003	Rv1003	858	1150511	1151368	BCG_1060	BCG_1060	858	1120842	1121699	BCGDan_1048	BCGDan_1048	858	1120958	1121815	BCGDan_sapMKO_1047	BCGDan_sapMKO_1047	858
1120889	1122148	Rv1004c	Rv1004c	1260	1151378	1152637	BCG_1061c	BCG_1061c	1260	1121709	1122968	BCGDan_1049	BCGDan_1049	1260	1121825	1123048	BCGDan_sapMKO_1048	BCGDan_sapMKO_1048	1224
1122222	1123598	pabB	Rv1005c	1377	1152711	1154147	pabB	BCG_1062c	1437	1123042	1124478	pabB	BCGDan_1050	1437	1123158	1124402	pabB	BCGDan_sapMKO_1049	1245
1123714	1125417	Rv1006	Rv1006	1704	1154203	1155906	BCG_1063	BCG_1063	1704	1124534	1126237	BCGDan_1051	BCGDan_1051	1704	1124689	1126353	BCGDan_sapMKO_1050	BCGDan_sapMKO_1050	1665
1125444	1127003	metS	Rv1007c	1560	1155933	1157492	metS	BCG_1064c	1560	1126264	1127823	metS	BCGDan_1052	1560	1126380	1127939	metS	BCGDan_sapMKO_1051	1560
1127089	1127883	tatD	Rv1008	795	1157578	1158372	tatD	BCG_1065	795	1127909	1128703	tatD	BCGDan_1053	795	1127965	1128819	tatD	BCGDan_sapMKO_1052	855
1128091	1129179	rpfB	Rv1009	1089	1158580	1159668	rpfB	BCG_1066	1089	1128911	1129999	rpfB	BCGDan_1054	1089	1129027	1130115	rpfB	BCGDan_sapMKO_1053	1089
1129152	1130105	ksgA	Rv1010	954	1159641	1160594	ksgA	BCG_1067	954	1129972	1130925	ksgA	BCGDan_1055	954	1130088	1131041	ksgA	BCGDan_sapMKO_1054	954
1130191	1131111	ispE	Rv1011	921	1160680	1161600	ispE	BCG_1068	921	1131011	1131931	ispE	BCGDan_1056	921	1131091	1132047	ispE	BCGDan_sapMKO_1055	957
1131128	1131421	Rv1012	Rv1012	294	1161597	1161911	BCG_1069	BCG_1069	315	1131928	1132242	BCGDan_1057	BCGDan_1057	315	1132044	1132358	BCGDan_sapMKO_1056	BCGDan_sapMKO_1056	315
1131625	1133259	pks16	Rv1013	1635	1162115	1163749	pks16	BCG_1070	1635	1132446	1134080	pks16	BCGDan_1058	1635	1132562	1134196	pks16	BCGDan_sapMKO_1057	1635
1133333	1133908	pth	Rv1014c	576	1163823	1164398	pth	BCG_1071c	576	1134154	1134729	pth	BCGDan_1059	576	1134270	1134845	pth	BCGDan_sapMKO_1058	576
1133921	1134568	rplY	Rv1015c	648	1164411	1165058	rplY	BCG_1072c	648	1134742	1135389	rplY	BCGDan_1060	648	1134858	1135505	rplY	BCGDan_sapMKO_1059	648
1134785	1135465	lpqT	Rv1016c	681	1165192	1165950	lpqT	BCG_1073c	759	1135523	1136281	lpqT	BCGDan_1061	759	1135639	1136397	lpqT	BCGDan_sapMKO_1060	759
1135501	1136481	prsA	Rv1017c	981	1165986	1166966	prsA	BCG_1074c	981	1136317	1137297	prsA	BCGDan_1062	981	1136433	1137413	prsA	BCGDan_sapMKO_1061	981
1136573	1138060	glmU	Rv1018c	1488	1167058	1168545	glmU	BCG_1075c	1488	1137389	1138876	glmU	BCGDan_1063	1488	1137505	1138992	glmU	BCGDan_sapMKO_1062	1488
1138315	1138908	Rv1019	Rv1019	594	1168800	1169393	BCG_1076	BCG_1076	594	1139131	1139724	BCGDan_1065	BCGDan_1065	594	1139247	1139840	BCGDan_sapMKO_1064	BCGDan_sapMKO_1064	594
1138967	1142671	mfd	Rv1020	3705	1169452	1173156	mfd	BCG_1077	3705	1139783	1143487	mfd	BCGDan_1066	3705	1139899	1143603	mfd	BCGDan_sapMKO_1065	3705
1142671	1143648	Rv1021	Rv1021	978	1173156	1174133	BCG_1078	BCG_1078	978	1143487	1144464	BCGDan_1067	BCGDan_1067	978	1143603	1144580	BCGDan_sapMKO_1066	BCGDan_sapMKO_1066	978
1143736	1144467	lpqU	Rv1022	732	1174221	1174952	lpqU	BCG_1079	732	1144552	1145283	lpqU	BCGDan_1068	732	1144719	1145399	lpqU	BCGDan_sapMKO_1067	681
1144564	1145853	eno	Rv1023	1290	1175049	1176338	eno	BCG_1080	1290	1145380	1146669	eno	BCGDan_1069	1290	1145496	1146785	eno	BCGDan_sapMKO_1068	1290
1145858	1146544	Rv1024	Rv1024	687	1176343	1177029	BCG_1081	BCG_1081	687	1146674	1147360	BCGDan_1070	BCGDan_1070	687	1146790	1147476	BCGDan_sapMKO_1069	BCGDan_sapMKO_1069	687
1146561	1147028	Rv1025	Rv1025	468	1177046	1177513	BCG_1082	BCG_1082	468	1147377	1147844	BCGDan_1071	BCGDan_1071	468	1147469	1147960	BCGDan_sapMKO_1070	BCGDan_sapMKO_1070	492
1147019	1147978	Rv1026	Rv1026	960	1177504	1178463	BCG_1083	BCG_1083	960	1147835	1148794	BCGDan_1072	BCGDan_1072	960	1147951	1148910	BCGDan_sapMKO_1071	BCGDan_sapMKO_1071	960
1148427	1149107	kdpE	Rv1027c	681	1178912	1179592	kdpE	BCG_1084c	681	1149243	1149923	kdpE	BCGDan_1073	681	1149359	1150039	kdpE	BCGDan_sapMKO_1072	681
1149104	1151686	kdpD	Rv1028c	2583	1179589	1182171	kdpD	BCG_1085c	2583	1149920	1152502	kdpD	BCGDan_1074	2583	1150036	1152618	kdpD	BCGDan_sapMKO_1073	2583
1151920	1152012	kdpF	Rv1028A	93	1182405	1182497	kdpF	BCG_1086	93	1152730	1152828	kdpF	BCGDan_1075	99	1152846	1152944	kdpF	BCGDan_sapMKO_1074	99
1152012	1153727	kdpA	Rv1029	1716	1182497	1184212	kdpA	BCG_1087	1716	1152828	1154543	kdpA	BCGDan_1076	1716	1152944	1154659	kdpA	BCGDan_sapMKO_1075	1716
1153724	1155853	kdpB	Rv1030	2130	1184209	1186338	kdpB	BCG_1088	2130	1154540	1156669	kdpB	BCGDan_1077	2130	1154656	1156785	kdpB	BCGDan_sapMKO_1076	2130
1155853	1156422	kdpC	Rv1031	570	1186338	1186907	kdpC	BCG_1089	570	1156669	1157238	kdpC	BCGDan_1078	570	1156785	1157354	kdpC	BCGDan_sapMKO_1077	570
1156426	1157955	trcS	Rv1032c	1530	1186911	1188440	trcS	BCG_1090c	1530	1157242	1158771	trcS	BCGDan_1079	1530	1157358	1158818	trcS	BCGDan_sapMKO_1078	1461
1157963	1158736	trcR	Rv1033c	774	1188448	1189221	trcR	BCG_1091c	774	1158779	1159552	trcR	BCGDan_1080	774	1158895	1159659	trcR	BCGDan_sapMKO_1079	765
1158918	1159307	Rv1034c	Rv1034c	390	1189403	1189792	BCG_1092c	BCG_1092c	390	1159734	1160123	BCGDan_1081	BCGDan_1081	390	1159850	1160239	BCGDan_sapMKO_1080	BCGDan_sapMKO_1080	390
1159375	1160061	Rv1035c	Rv1035c	687	1189860	1190546	BCG_1093c	BCG_1093c	687	1160191	1160877	BCGDan_1082	BCGDan_1082	687	1160307	1160972	BCGDan_sapMKO_1081	BCGDan_sapMKO_1081	666
1160095	1160433	Rv1036c	Rv1036c	339	1190580	1190918	BCG_1094c	BCG_1094c	339	1160911	1161249	BCGDan_1083	BCGDan_1083	339	1161027	1161350	BCGDan_sapMKO_1082	BCGDan_sapMKO_1082	324
1160544	1160828	esxI	Rv1037c	285	1191029	1191313	esxI	BCG_1095c	285	1161360	1161644	esxI	BCGDan_1084	285	1161476	1161760	esxI	BCGDan_sapMKO_1083	285
1160855	1161151	esxJ	Rv1038c	297	1191340	1191636	esxJ	BCG_1096c	297	1161671	1161967	esxJ	BCGDan_1085	297	1161787	1162083	esxJ	BCGDan_sapMKO_1084	297
1161297	1162472	PPE15	Rv1039c	1176	1191782	1192957	PPE15	BCG_1097c	1176	1162113	1163288	PPE15	BCGDan_1086	1176	1162229	1163362	PPE15	BCGDan_sapMKO_1085	1134
1162549	1163376	PE8	Rv1040c	828	1193034	1193861	PE8	BCG_1098c	828	1163365	1164192	PE8	BCGDan_1087	828	1163481	1164308	PE8	BCGDan_sapMKO_1086	828
1164572	1165435	Rv1041c	Rv1041c	864	1195057	1195608	BCG_1099c	BCG_1099c	552	1165388	1165939	BCGDan_1088	BCGDan_1088	552	1165507	1166055	BCGDan_sapMKO_1087	BCGDan_sapMKO_1087	549
1165092	1165499	Rv1042c	Rv1042c	408	1195577	1195984	BCG_1100c	BCG_1100c	408	1165908	1166315	BCGDan_1089	BCGDan_1089	408	1166024	1166422	BCGDan_sapMKO_1088	BCGDan_sapMKO_1088	399
1165781	1166806	Rv1043c	Rv1043c	1026	1196267	1197292	BCG_1101c	BCG_1101c	1026	1166598	1167623	BCGDan_1090	BCGDan_1090	1026	1166714	1167751	BCGDan_sapMKO_1089	BCGDan_sapMKO_1089	1038
1167053	1167676	Rv1044	Rv1044	624	1197539	1198162	BCG_1102	BCG_1102	624	1167870	1168493	BCGDan_1091	BCGDan_1091	624	1168025	1168609	BCGDan_sapMKO_1090	BCGDan_sapMKO_1090	585
1167673	1168554	Rv1045	Rv1045	882	1198159	1199040	BCG_1103	BCG_1103	882	1168490	1169371	BCGDan_1092	BCGDan_1092	882	1168606	1169487	BCGDan_sapMKO_1091	BCGDan_sapMKO_1091	882
1168704	1169228	Rv1046c	Rv1046c	525	1199122	1199715	BCG_1104c	BCG_1104c	594	1169453	1170046	BCGDan_1093	BCGDan_1093	594	1169569	1170162	BCGDan_sapMKO_1092	BCGDan_sapMKO_1092	594
1169423	1170670	Rv1047	Rv1047	1248	1199910	1201157	BCG_1105	BCG_1105	1248	1170241	1171488	BCGDan_1094	BCGDan_1094	1248	1170294	1171604	BCGDan_sapMKO_1093	BCGDan_sapMKO_1093	1311
1171038	1172153	Rv1048c	Rv1048c	1116	1201525	1202640	BCG_1106c	BCG_1106c	1116	1171856	1172971	BCGDan_1095	BCGDan_1095	1116	1171972	1172988	BCGDan_sapMKO_1094	BCGDan_sapMKO_1094	1017
1172386	1172832	Rv1049	Rv1049	447	1202873	1203319	BCG_1107	BCG_1107	447	1173204	1173650	BCGDan_1096	BCGDan_1096	447	1173320	1173766	BCGDan_sapMKO_1095	BCGDan_sapMKO_1095	447
1172881	1173786	Rv1050	Rv1050	906	1203367	1204272	BCG_1108	BCG_1108	906	1173698	1174603	BCGDan_1097	BCGDan_1097	906	1173841	1174719	BCGDan_sapMKO_1096	BCGDan_sapMKO_1096	879
1173945	1174700	Rv1051c	Rv1051c	756	1204431	1205186	BCG_1109c	BCG_1109c	756	1174762	1175517	BCGDan_1098	BCGDan_1098	756	1174878	1175633	BCGDan_sapMKO_1097	BCGDan_sapMKO_1097	756
1175723	1176112	Rv1052	Rv1052	390	1206209	1206598	BCG_1110	BCG_1110	390	1176540	1176929	BCGDan_1099	BCGDan_1099	390	1176656	1177045	BCGDan_sapMKO_1098	BCGDan_sapMKO_1098	390
1176011	1176286	Rv1053c	Rv1053c	276	1206497	1206772	BCG_1111c	BCG_1111c	276	1176828	1177103	BCGDan_1100	BCGDan_1100	276	1176944	1177219	BCGDan_sapMKO_1099	BCGDan_sapMKO_1099	276
1176928	1177242	Rv1054	Rv1054	315	1207414	1207728	BCG_1112	BCG_1112	315	1177745	1178059	BCGDan_1101	BCGDan_1101	315	1177861	1178175	BCGDan_sapMKO_1100	BCGDan_sapMKO_1100	315
1177239	1177373	Rv1055	Rv1055	135	1207725	1207859	BCG_1113	BCG_1113	135	1178056	1178190	BCGDan_1102	BCGDan_1102	135	1178172	1178306	BCGDan_sapMKO_1101	BCGDan_sapMKO_1101	135
1177628	1178392	Rv1056	Rv1056	765	1208114	1208878	BCG_1114	BCG_1114	765	1178445	1179209	BCGDan_1104	BCGDan_1104	765	1178645	1179325	BCGDan_sapMKO_1103	BCGDan_sapMKO_1103	681
1179396	1180577	Rv1057	Rv1057	1182	1209882	1211063	BCG_1115	BCG_1115	1182	1180213	1181394	BCGDan_1105	BCGDan_1105	1182	1180338	1181510	BCGDan_sapMKO_1104	BCGDan_sapMKO_1104	1173
1180684	1182315	fadD14	Rv1058	1632	1211170	1212801	fadD14	BCG_1116	1632	1181501	1183132	fadD14	BCGDan_1106	1632	1181629	1183248	fadD14	BCGDan_sapMKO_1105	1620
1182391	1183455	Rv1059	Rv1059	1065	1212877	1213941	BCG_1117	BCG_1117	1065	1183208	1184272	BCGDan_1107	BCGDan_1107	1065	1183330	1184388	BCGDan_sapMKO_1106	BCGDan_sapMKO_1106	1059
1183508	1183981	Rv1060	Rv1060	474	1213994	1214467	BCG_1118	BCG_1118	474	1184325	1184798	BCGDan_1108	BCGDan_1108	474	1184441	1184914	BCGDan_sapMKO_1107	BCGDan_sapMKO_1107	474
1184015	1184878	Rv1061	Rv1061	864	1214501	1215364	BCG_1119	BCG_1119	864	1184832	1185695	BCGDan_1109	BCGDan_1109	864	1184948	1185811	BCGDan_sapMKO_1108	BCGDan_sapMKO_1108	864
1184883	1185740	Rv1062	Rv1062	858	1215369	1216226	BCG_1120	BCG_1120	858	1185700	1186557	BCGDan_1110	BCGDan_1110	858	1185840	1186673	BCGDan_sapMKO_1109	BCGDan_sapMKO_1109	834
1185741	1186823	Rv1063c	Rv1063c	1083	1216227	1217309	BCG_1121c	BCG_1121c	1083	1186558	1187640	BCGDan_1111	BCGDan_1111	1083	1186674	1187732	BCGDan_sapMKO_1110	BCGDan_sapMKO_1110	1059
1186904	1187323	lpqV	Rv1064c	420	1217390	1217809	lpqV	BCG_1122c	420	1187721	1188140	lpqV	BCGDan_1112	420	1187837	1188220	lpqV	BCGDan_sapMKO_1111	384
1187435	1188001	Rv1065	Rv1065	567	1217921	1218487	BCG_1123	BCG_1123	567	1188252	1188818	BCGDan_1113	BCGDan_1113	567	1188374	1188934	BCGDan_sapMKO_1112	BCGDan_sapMKO_1112	561
1187998	1188393	Rv1066	Rv1066	396	1218484	1218879	BCG_1124	BCG_1124	396	1188815	1189210	BCGDan_1114	BCGDan_1114	396	1188931	1189326	BCGDan_sapMKO_1113	BCGDan_sapMKO_1113	396
1188421	1190424	PE_PGRS19	Rv1067c	2004	1218907	1220922	PE_PGRS19	BCG_1125c	2016	1189238	1191253	PE_PGRS19	BCGDan_1115	2016	1189354	1191369	PE_PGRS19	BCGDan_sapMKO_1114	2016
1190757	1192148	PE_PGRS20	Rv1068c	1392	1221255	1223447	PE_PGRS20	BCG_1126c	2193	1191586	1193778	PE_PGRS20	BCGDan_1116	2193	1191702	1193912	PE_PGRS20	BCGDan_sapMKO_1115	2211
1192510	1194273	Rv1069c	Rv1069c	1764	1223809	1225572	BCG_1127c	BCG_1127c	1764	1194140	1195903	BCGDan_1117	BCGDan_1117	1764	1194256	1196019	BCGDan_sapMKO_1116	BCGDan_sapMKO_1116	1764
1194270	1195043	echA8	Rv1070c	774	1225569	1226342	echA8	BCG_1128c	774	1195900	1196673	echA8	BCGDan_1118	774	1196016	1196789	echA8	BCGDan_sapMKO_1117	774
1195055	1196092	echA9	Rv1071c	1038	1226354	1227391	echA9	BCG_1129c	1038	1196685	1197722	echA9	BCGDan_1119	1038	1196801	1197838	echA9	BCGDan_sapMKO_1118	1038
1196279	1197115	Rv1072	Rv1072	837	1227578	1228414	BCG_1130	BCG_1130	837	1197909	1198745	BCGDan_1120	BCGDan_1120	837	1198025	1198861	BCGDan_sapMKO_1119	BCGDan_sapMKO_1119	837
1197231	1198082	Rv1073	Rv1073	852	1228530	1229381	BCG_1131	BCG_1131	852	1198861	1199712	BCGDan_1121	BCGDan_1121	852	1198968	1199828	BCGDan_sapMKO_1120	BCGDan_sapMKO_1120	861
1198156	1199373	fadA3	Rv1074c	1218	1229455	1230672	fadA3	BCG_1132c	1218	1199786	1201018	fadA3	BCGDan_1122	1233	1199902	1201134	fadA3	BCGDan_sapMKO_1121	1233
1199426	1200370	Rv1075c	Rv1075c	945	1230725	1231669	BCG_1133c	BCG_1133c	945	1201056	1202000	BCGDan_1123	BCGDan_1123	945	1201172	1202122	BCGDan_sapMKO_1122	BCGDan_sapMKO_1122	951
1200767	1201660	lipU	Rv1076	894	1232066	1232959	lipU	BCG_1134	894	1202397	1203290	lipU	BCGDan_1124	894	1202396	1203406	lipU	BCGDan_sapMKO_1123	1011
1201717	1203111	cbs	Rv1077	1395	1233016	1234410	cbs	BCG_1135	1395	1203347	1204741	cbs	BCGDan_1125	1395	1203463	1204857	cbs	BCGDan_sapMKO_1124	1395
1203313	1204035	pra	Rv1078	723	1234612	1235334	pra	BCG_1136	723	1204943	1205665	pra	BCGDan_1126	723	1205059	1205781	pra	BCGDan_sapMKO_1125	723
1204067	1205233	metB	Rv1079	1167	1235366	1236532	metB	BCG_1137	1167	1205697	1206863	metB	BCGDan_1127	1167	1205813	1206979	metB	BCGDan_sapMKO_1126	1167
1205304	1205798	greA	Rv1080c	495	1236603	1237097	greA	BCG_1138c	495	1206934	1207428	greA	BCGDan_1128	495	1207050	1207544	greA	BCGDan_sapMKO_1127	495
1205984	1206418	Rv1081c	Rv1081c	435	1237283	1237717	BCG_1139c	BCG_1139c	435	1207614	1208048	BCGDan_1129	BCGDan_1129	435	1207730	1208164	BCGDan_sapMKO_1128	BCGDan_sapMKO_1128	435
1206520	1207386	mca	Rv1082	867	1237819	1238685	mca	BCG_1140	867	1208150	1209016	mca	BCGDan_1130	867	1208266	1209132	mca	BCGDan_sapMKO_1129	867
1207383	1207649	Rv1083	Rv1083	267	1238682	1238948	BCG_1141	BCG_1141	267	1209013	1209279	BCGDan_1131	BCGDan_1131	267	1209129	1209395	BCGDan_sapMKO_1130	BCGDan_sapMKO_1130	267
1207636	1209657	Rv1084	Rv1084	2022	1238935	1240956	BCG_1142	BCG_1142	2022	1209266	1211287	BCGDan_1132	BCGDan_1132	2022	1209382	1211403	BCGDan_sapMKO_1131	BCGDan_sapMKO_1131	2022
1209756	1210484	Rv1085c	Rv1085c	729	1241055	1241783	BCG_1143c	BCG_1143c	729	1211386	1212114	BCGDan_1133	BCGDan_1133	729	1211502	1212278	BCGDan_sapMKO_1132	BCGDan_sapMKO_1132	777
1210595	1211383	Rv1086	Rv1086	789	1241894	1242682	BCG_1144	BCG_1144	789	1212225	1213013	BCGDan_1134	BCGDan_1134	789	1212341	1213129	BCGDan_sapMKO_1133	BCGDan_sapMKO_1133	789
1211560	1213863	PE_PGRS21	Rv1087	2304	1242859	1245288	PE_PGRS21	BCG_1145	2430	1213190	1215619	PE_PGRS21	BCGDan_1135	2430	1213306	1215735	PE_PGRS21	BCGDan_sapMKO_1134	2430
1214040	1214360	Rv1087A	Rv1087A	321	1245465	1245785	BCG_1146	BCG_1146	321	1215796	1216116	BCGDan_1136	BCGDan_1136	321	1215912	1216232	BCGDan_sapMKO_1135	BCGDan_sapMKO_1135	321
1214513	1214947	PE9	Rv1088	435	1245938	1246372	PE9	BCG_1147	435	1216269	1216703	PE9	BCGDan_1137	435	1216385	1216819	PE9	BCGDan_sapMKO_1136	435
1214769	1215131	PE10	Rv1089	363	1246251	1246556	PE10	BCG_1148	306	1216582	1216887	PE10	BCGDan_1138	306	1216698	1217003	PE10	BCGDan_sapMKO_1137	306
1215517	1215621	celA2a	Rv1089A	105	1246942	1247046	celA2a	BCG_1149	105	1217273	1217377	celA2a	BCGDan_1139	105	1217389	1217493	celA2a	BCGDan_sapMKO_1138	105
1215599	1216054	celA2b	Rv1090	456	1247024	1247479	celA2b	BCG_1150	456	1217355	1217810	celA2b	BCGDan_1140	456	1217471	1217926	celA2b	BCGDan_sapMKO_1139	456
1216469	1219030	PE_PGRS22	Rv1091	2562	1247894	1250446	PE_PGRS22	BCG_1151	2553	1218225	1220777	PE_PGRS22	BCGDan_1141	2553	1218341	1220893	PE_PGRS22	BCGDan_sapMKO_1140	2553
1219248	1220186	coaA	Rv1092c	939	1250664	1251602	coaA	BCG_1152c	939	1220995	1221867	coaA	BCGDan_1142	873	1221111	1221983	coaA	BCGDan_sapMKO_1141	873
1220574	1221854	glyA1	Rv1093	1281	1251990	1253270	glyA1	BCG_1153	1281	1222321	1223601	glyA1	BCGDan_1143	1281	1222437	1223717	glyA1	BCGDan_sapMKO_1142	1281
1221959	1222786	desA2	Rv1094	828	1253375	1254202	desA2	BCG_1154	828	1223706	1224533	desA2	BCGDan_1144	828	1223822	1224649	desA2	BCGDan_sapMKO_1143	828
1222997	1224298	phoH2	Rv1095	1302	1254413	1255714	phoH2	BCG_1155	1302	1224744	1226045	phoH2	BCGDan_1145	1302	1224860	1226161	phoH2	BCGDan_sapMKO_1144	1302
1224385	1225260	Rv1096	Rv1096	876	1255801	1256676	BCG_1156	BCG_1156	876	1226132	1227007	BCGDan_1146	BCGDan_1146	876	1226248	1227123	BCGDan_sapMKO_1145	BCGDan_sapMKO_1145	876
1225263	1226144	Rv1097c	Rv1097c	882	1256679	1257560	BCG_1157c	BCG_1157c	882	1227010	1227891	BCGDan_1147	BCGDan_1147	882	1227126	1228007	BCGDan_sapMKO_1146	BCGDan_sapMKO_1146	882
1226141	1227565	fum	Rv1098c	1425	1257557	1258981	fum	BCG_1158c	1425	1227888	1229312	fum	BCGDan_1148	1425	1228004	1229428	fum	BCGDan_sapMKO_1147	1425
1227596	1228684	glpX	Rv1099c	1089	1259012	1259998	BCG_1159c	BCG_1159c	987	1229343	1230431	glpX	BCGDan_1149	1089	1229459	1230547	BCGDan_sapMKO_1148	BCGDan_sapMKO_1148	1089
1228683	1229384	Rv1100	Rv1100	702	1260099	1260800	BCG_1160	BCG_1160	702	1230430	1231131	BCGDan_1150	BCGDan_1150	702	1230648	1231247	BCGDan_sapMKO_1149	BCGDan_sapMKO_1149	600
1229391	1230548	Rv1101c	Rv1101c	1158	1260807	1261835	BCG_1161c	BCG_1161c	1029	1231138	1232166	BCGDan_1151	BCGDan_1151	1029	1231254	1232282	BCGDan_sapMKO_1150	BCGDan_sapMKO_1150	1029
1230660	1230971	mazF3	Rv1102c	312	1262075	1262386	BCG_1162c	BCG_1162c	312	1232406	1232717	BCGDan_1152	BCGDan_1152	312	1232522	1232833	BCGDan_sapMKO_1151	BCGDan_sapMKO_1151	312
1230971	1231291	mazE3	Rv1103c	321	1262386	1262706	BCG_1163c	BCG_1163c	321	1232717	1233037	BCGDan_1153	BCGDan_1153	321	1232833	1233153	BCGDan_sapMKO_1152	BCGDan_sapMKO_1152	321
1231301	1231990	Rv1104	Rv1104	690	1262716	1263405	BCG_1164	BCG_1164	690	1233047	1233736	BCGDan_1154	BCGDan_1154	690	1233163	1233852	BCGDan_sapMKO_1153	BCGDan_sapMKO_1153	690
1232311	1232826	Rv1105	Rv1105	516	1263726	1264241	BCG_1165	BCG_1165	516	1234057	1234572	BCGDan_1155	BCGDan_1155	516	1234173	1234688	BCGDan_sapMKO_1154	BCGDan_sapMKO_1154	516
1232844	1233956	Rv1106c	Rv1106c	1113	1264259	1265371	BCG_1166c	BCG_1166c	1113	1234590	1235702	BCGDan_1156	BCGDan_1156	1113	1234706	1235806	BCGDan_sapMKO_1155	BCGDan_sapMKO_1155	1101
1233966	1234223	xseB	Rv1107c	258	1265381	1265638	xseB	BCG_1167c	258	1235712	1235969	xseB	BCGDan_1157	258	1235828	1236085	xseB	BCGDan_sapMKO_1156	258
1234213	1235460	xseA	Rv1108c	1248	1265628	1266875	xseA	BCG_1168c	1248	1235959	1237206	xseA	BCGDan_1158	1248	1236075	1237322	xseA	BCGDan_sapMKO_1157	1248
1235457	1236095	Rv1109c	Rv1109c	639	1266872	1267510	BCG_1169c	BCG_1169c	639	1237203	1237841	BCGDan_1159	BCGDan_1159	639	1237319	1237891	BCGDan_sapMKO_1158	BCGDan_sapMKO_1158	573
1236185	1237192	lytB2	Rv1110	1008	1267600	1268607	lytB2	BCG_1170	1008	1237931	1238938	lytB2	BCGDan_1160	1008	1238047	1239054	lytB2	BCGDan_sapMKO_1159	1008
1237209	1238192	Rv1111c	Rv1111c	984	1268624	1269607	BCG_1171c	BCG_1171c	984	1238955	1239938	BCGDan_1161	BCGDan_1161	984	1239071	1239985	BCGDan_sapMKO_1160	BCGDan_sapMKO_1160	915
1238255	1239328	Rv1112	Rv1112	1074	1269670	1270743	BCG_1172	BCG_1172	1074	1240001	1241074	BCGDan_1162	BCGDan_1162	1074	1240117	1241190	BCGDan_sapMKO_1161	BCGDan_sapMKO_1161	1074
1239416	1239613	vapB32	Rv1113	198	1270831	1271028	BCG_1173	BCG_1173	198	1241162	1241359	BCGDan_1163	BCGDan_1163	198	1241278	1241475	BCGDan_sapMKO_1162	BCGDan_sapMKO_1162	198
1239610	1239984	vapC32	Rv1114	375	1271025	1271399	BCG_1174	BCG_1174	375	1241356	1241730	BCGDan_1164	BCGDan_1164	375	1241472	1241846	BCGDan_sapMKO_1163	BCGDan_sapMKO_1163	375
1240187	1240885	Rv1115	Rv1115	699	1271602	1272300	BCG_1175	BCG_1175	699	1241933	1242631	BCGDan_1165	BCGDan_1165	699	1242106	1242747	BCGDan_sapMKO_1164	BCGDan_sapMKO_1164	642
1241003	1241188	Rv1116	Rv1116	186	1272418	1272603	BCG_1176	BCG_1176	186	1242749	1242934	BCGDan_1166	BCGDan_1166	186	1242865	1243050	BCGDan_sapMKO_1165	BCGDan_sapMKO_1165	186
1241115	1241390	Rv1116A	Rv1116A	276	1272530	1272805	BCG_1177c	BCG_1177c	276	1242861	1243136	BCGDan_1167	BCGDan_1167	276	1242977	1243252	BCGDan_sapMKO_1166	BCGDan_sapMKO_1166	276
1241633	1241956	Rv1117	Rv1117	324	1273048	1273371	BCG_1178	BCG_1178	324	1243379	1243702	BCGDan_1168	BCGDan_1168	324	1243495	1243818	BCGDan_sapMKO_1167	BCGDan_sapMKO_1167	324
1241971	1242831	Rv1118c	Rv1118c	861	1273386	1274246	BCG_1179c	BCG_1179c	861	1243717	1244577	BCGDan_1169	BCGDan_1169	861	1243833	1244693	BCGDan_sapMKO_1168	BCGDan_sapMKO_1168	861
1242864	1243013	Rv1119c	Rv1119c	150	1274279	1274428	BCG_1180c	BCG_1180c	150	1244610	1244759	BCGDan_1170	BCGDan_1170	150	1244726	1244875	BCGDan_sapMKO_1169	BCGDan_sapMKO_1169	150
1243010	1243504	Rv1120c	Rv1120c	495	1274425	1274919	BCG_1181c	BCG_1181c	495	1244756	1245250	BCGDan_1171	BCGDan_1171	495	1244872	1245366	BCGDan_sapMKO_1170	BCGDan_sapMKO_1170	495
1243707	1245107	zwf1	Rv1121	1401	1275122	1276522	zwf1	BCG_1182	1401	1245453	1246853	zwf1	BCGDan_1172	1401	1245569	1246969	zwf1	BCGDan_sapMKO_1171	1401
1245129	1246151	gnd2	Rv1122	1023	1276544	1277566	gnd2	BCG_1183	1023	1246875	1247897	gnd2	BCGDan_1173	1023	1247003	1248013	gnd2	BCGDan_sapMKO_1172	1011
1246144	1247052	bpoB	Rv1123c	909	1277559	1278467	bpoB	BCG_1184c	909	1247890	1248798	bpoB	BCGDan_1174	909	1248006	1248872	bpoB	BCGDan_sapMKO_1173	867
1247127	1248077	ephC	Rv1124	951	1278542	1279492	ephC	BCG_1185	951	1248873	1249823	ephC	BCGDan_1175	951	1249058	1249939	ephC	BCGDan_sapMKO_1174	882
1248082	1249326	Rv1125	Rv1125	1245	1279497	1280741	BCG_1186	BCG_1186	1245	1249828	1251072	BCGDan_1176	BCGDan_1176	1245	1249944	1251188	BCGDan_sapMKO_1175	BCGDan_sapMKO_1175	1245
1249330	1249935	Rv1126c	Rv1126c	606	1280745	1281350	BCG_1187c	BCG_1187c	606	1251076	1251681	BCGDan_1177	BCGDan_1177	606	1251192	1251797	BCGDan_sapMKO_1176	BCGDan_sapMKO_1176	606
1249932	1251404	ppdK	Rv1127c	1473	1281347	1282819	ppdK	BCG_1188c	1473	1251678	1253150	ppdK	BCGDan_1178	1473	1251794	1253266	ppdK	BCGDan_sapMKO_1177	1473
1251617	1252972	Rv1128c	Rv1128c	1356	1283032	1284387	BCG_1189c	BCG_1189c	1356	1253363	1254718	BCGDan_1179	BCGDan_1179	1356	1253479	1254834	BCGDan_sapMKO_1178	BCGDan_sapMKO_1178	1356
1253074	1254534	Rv1129c	Rv1129c	1461	1284489	1285949	BCG_1190c	BCG_1190c	1461	1254820	1256280	BCGDan_1180	BCGDan_1180	1461	1254936	1256297	BCGDan_sapMKO_1179	BCGDan_sapMKO_1179	1362
1254555	1256135	prpD	Rv1130	1581	1285970	1287550	BCG_1191	BCG_1191	1581	1256301	1257881	BCGDan_1181	BCGDan_1181	1581	1256480	1257997	BCGDan_sapMKO_1180	BCGDan_sapMKO_1180	1518
1256132	1257313	prpC	Rv1131	1182	1287547	1288728	gltA1	BCG_1192	1182	1257878	1259059	gltA1	BCGDan_1182	1182	1257994	1259175	gltA1	BCGDan_sapMKO_1181	1182
1257325	1259055	Rv1132	Rv1132	1731	1288740	1290470	BCG_1193	BCG_1193	1731	1259071	1260801	BCGDan_1183	BCGDan_1183	1731	1259187	1260917	BCGDan_sapMKO_1182	BCGDan_sapMKO_1182	1731
1259067	1261346	metE	Rv1133c	2280	1290482	1292761	metE	BCG_1194c	2280	1260813	1263092	metE	BCGDan_1184	2280	1260929	1263313	metE	BCGDan_sapMKO_1183	2385
1261922	1262158	Rv1134	Rv1134	237	1293337	1293573	BCG_1195	BCG_1195	237	1263668	1263904	BCGDan_1185	BCGDan_1185	237	1263784	1264020	BCGDan_sapMKO_1184	BCGDan_sapMKO_1184	237
1262272	1264128	PPE16	Rv1135c	1857	1293687	1295543	PPE16	BCG_1196c	1857	1264018	1265874	PPE16	BCGDan_1186	1857	1264134	1265990	PPE16	BCGDan_sapMKO_1185	1857
1264314	1264556	Rv1135A	Rv1135A	243	1295729	1295971	BCG_1197	BCG_1197	243	1266060	1266302	BCGDan_1187	BCGDan_1187	243	1266176	1266418	BCGDan_sapMKO_1186	BCGDan_sapMKO_1186	243
1264606	1264947	Rv1136	Rv1136	342	1296021	1296362	BCG_1198	BCG_1198	342	1266352	1266693	BCGDan_1188	BCGDan_1188	342	1266468	1266809	BCGDan_sapMKO_1187	BCGDan_sapMKO_1187	342
1265087	1265455	Rv1137c	Rv1137c	369	1296502	1296870	BCG_1199c	BCG_1199c	369	1266833	1267201	BCGDan_1189	BCGDan_1189	369	1266949	1267317	BCGDan_sapMKO_1188	BCGDan_sapMKO_1188	369
1265472	1266488	Rv1138c	Rv1138c	1017	1296887	1297903	BCG_1200c	BCG_1200c	1017	1267218	1268234	BCGDan_1190	BCGDan_1190	1017	1267334	1268350	BCGDan_sapMKO_1189	BCGDan_sapMKO_1189	1017
1266485	1266985	Rv1139c	Rv1139c	501	1297900	1298400	BCG_1201c	BCG_1201c	501	1268231	1268731	BCGDan_1191	BCGDan_1191	501	1268347	1268847	BCGDan_sapMKO_1190	BCGDan_sapMKO_1190	501
1267347	1268195	Rv1140	Rv1140	849	1298762	1299610	BCG_1202	BCG_1202	849	1269093	1269941	BCGDan_1192	BCGDan_1192	849	1269335	1270057	BCGDan_sapMKO_1191	BCGDan_sapMKO_1191	723
1268203	1269009	echA11	Rv1141c	807	1299618	1300424	echA11	BCG_1203c	807	1269949	1270755	echA11	BCGDan_1193	807	1270065	1270880	echA11	BCGDan_sapMKO_1192	816
1269152	1269958	echA10	Rv1142c	807	1300567	1301373	echA10	BCG_1204c	807	1270898	1271704	echA10	BCGDan_1194	807	1271014	1271820	echA10	BCGDan_sapMKO_1193	807
1270062	1271144	mcr	Rv1143	1083	1301477	1302559	mcr	BCG_1205	1083	1271808	1272890	mcr	BCGDan_1195	1083	1271819	1273006	mcr	BCGDan_sapMKO_1194	1188
1271156	1271908	Rv1144	Rv1144	753	1302571	1303323	BCG_1206	BCG_1206	753	1272902	1273654	BCGDan_1196	BCGDan_1196	753	1273018	1273770	BCGDan_sapMKO_1195	BCGDan_sapMKO_1195	753
1272423	1273334	mmpL13a	Rv1145	912	1303838	1306183	mmpL13	BCG_1207	2346	1274169	1276514	mmpL13	BCGDan_1197	2346	1274285	1276630	mmpL13	BCGDan_sapMKO_1196	2346
1274900	1275550	Rv1147	Rv1147	651	1306316	1306966	BCG_1208	BCG_1208	651	1276647	1277297	BCGDan_1198	BCGDan_1198	651	1276763	1277413	BCGDan_sapMKO_1197	BCGDan_sapMKO_1197	651
1276300	1277748	Rv1148c	Rv1148c	1449	1307716	1309164	BCG_1209c	BCG_1209c	1449	1278047	1279495	BCGDan_1199	BCGDan_1199	1449	1278163	1279527	BCGDan_sapMKO_1198	BCGDan_sapMKO_1198	1365
1277893	1278300	Rv1149	Rv1149	408	1309309	1309716	BCG_1210	BCG_1210	408	1279640	1280047	BCGDan_1200	BCGDan_1200	408	1279765	1280163	BCGDan_sapMKO_1199	BCGDan_sapMKO_1199	399
1278269	1278820	Rv1150	Rv1150	552	1309685	1310236	BCG_1211	BCG_1211	552	1280016	1280567	BCGDan_1201	BCGDan_1201	552	1280132	1280680	BCGDan_sapMKO_1200	BCGDan_sapMKO_1200	549
1278904	1279617	Rv1151c	Rv1151c	714	1310320	1311033	BCG_1212c	BCG_1212c	714	1280651	1281364	BCGDan_1202	BCGDan_1202	714	1280767	1281480	BCGDan_sapMKO_1201	BCGDan_sapMKO_1201	714
1279655	1280020	Rv1152	Rv1152	366	1311071	1311436	BCG_1213	BCG_1213	366	1281432	1281767	BCGDan_1203	BCGDan_1203	336	1281548	1281883	BCGDan_sapMKO_1202	BCGDan_sapMKO_1202	336
1279998	1280846	omt	Rv1153c	849	1311414	1312262	omt	BCG_1214c	849	1281745	1282593	omt	BCGDan_1204	849	1281861	1282709	omt	BCGDan_sapMKO_1203	849
1280843	1281484	Rv1154c	Rv1154c	642	1312259	1312900	BCG_1215c	BCG_1215c	642	1282590	1283231	BCGDan_1205	BCGDan_1205	642	1282706	1283293	BCGDan_sapMKO_1204	BCGDan_sapMKO_1204	588
1281429	1281872	Rv1155	Rv1155	444	1312845	1313288	BCG_1216	BCG_1216	444	1283176	1283619	BCGDan_1206	BCGDan_1206	444	1283292	1283735	BCGDan_sapMKO_1205	BCGDan_sapMKO_1205	444
1282306	1282893	Rv1156	Rv1156	588	1313722	1314309	BCG_1217	BCG_1217	588	1284053	1284640	BCGDan_1208	BCGDan_1208	588	1284169	1284756	BCGDan_sapMKO_1207	BCGDan_sapMKO_1207	588
1283056	1284171	Rv1157c	Rv1157c	1116	1314472	1315515	BCG_1218c	BCG_1218c	1044	1284803	1285846	BCGDan_1209	BCGDan_1209	1044	1284919	1285962	BCGDan_sapMKO_1208	BCGDan_sapMKO_1208	1044
1284179	1284862	Rv1158c	Rv1158c	684	1315523	1316206	BCG_1219c	BCG_1219c	684	1285854	1286537	BCGDan_1210	BCGDan_1210	684	1285970	1286653	BCGDan_sapMKO_1209	BCGDan_sapMKO_1209	684
1284992	1286287	pimE	Rv1159	1296	1316336	1317631	BCG_1220	BCG_1220	1296	1286667	1287962	BCGDan_1211	BCGDan_1211	1296	1286783	1288078	BCGDan_sapMKO_1210	BCGDan_sapMKO_1210	1296
1286284	1286568	Rv1159A	Rv1159A	285	1317628	1317912	BCG_1221c	BCG_1221c	285	1287959	1288243	BCGDan_1212	BCGDan_1212	285	1288075	1288359	BCGDan_sapMKO_1211	BCGDan_sapMKO_1211	285
1286595	1287020	mutT2	Rv1160	426	1317939	1318364	mutT2	BCG_1222	426	1288270	1288695	mutT2	BCGDan_1213	426	1288386	1288811	mutT2	BCGDan_sapMKO_1212	426
1287328	1291026	narG	Rv1161	3699	1318672	1322370	narG	BCG_1223	3699	1289003	1292701	narG	BCGDan_1214	3699	1289119	1292817	narG	BCGDan_sapMKO_1213	3699
1291065	1292741	narH	Rv1162	1677	1322409	1324085	narH	BCG_1224	1677	1292740	1294416	narH	BCGDan_1215	1677	1292856	1294532	narH	BCGDan_sapMKO_1214	1677
1292798	1293403	narJ	Rv1163	606	1324142	1324747	narJ	BCG_1225	606	1294473	1295078	narJ	BCGDan_1216	606	1294589	1295194	narJ	BCGDan_sapMKO_1215	606
1293406	1294146	narI	Rv1164	741	1324750	1325490	narI	BCG_1226	741	1295081	1295821	narI	BCGDan_1217	741	1295197	1295937	narI	BCGDan_sapMKO_1216	741
1294168	1296054	typA	Rv1165	1887	1325512	1327398	typA	BCG_1227	1887	1295843	1297729	typA	BCGDan_1218	1887	1295959	1297845	typA	BCGDan_sapMKO_1217	1887
1296152	1298059	lpqW	Rv1166	1908	1327496	1329403	lpqW	BCG_1228	1908	1297827	1299734	lpqW	BCGDan_1219	1908	1297976	1299850	lpqW	BCGDan_sapMKO_1218	1875
1298087	1298692	Rv1167c	Rv1167c	606	1329431	1330036	BCG_1229c	BCG_1229c	606	1299762	1300367	BCGDan_1220	BCGDan_1220	606	1299878	1300483	BCGDan_sapMKO_1219	BCGDan_sapMKO_1219	606
1298764	1299804	PPE17	Rv1168c	1041	1330108	1330653	PPE17b	BCG_1230c	546	1300439	1300984	PPE17b	BCGDan_1221	546	1300555	1301040	BCGDan_sapMKO_1220	BCGDan_sapMKO_1220	486
NA	NA	NA	NA	NA	1330607	1331149	PPE17a	BCG_1231c	543	1300938	1301480	PPE17a	BCGDan_1222	543	1301054	1301596	PPE17a	BCGDan_sapMKO_1221	543
1299822	1300124	lipX	Rv1169c	303	1331167	1331469	PE11	BCG_1232c	303	1301498	1301800	PE11	BCGDan_1223	303	1301614	1301934	PE11	BCGDan_sapMKO_1222	321
1300304	1301215	mshB	Rv1170	912	1331649	1332560	mshB	BCG_1233	912	1301980	1302891	mshB	BCGDan_1224	912	1302096	1303007	mshB	BCGDan_sapMKO_1223	912
1301307	1301747	Rv1171	Rv1171	441	1332652	1333092	BCG_1234	BCG_1234	441	1302983	1303423	BCGDan_1225	BCGDan_1225	441	1303099	1303539	BCGDan_sapMKO_1224	BCGDan_sapMKO_1224	441
1301755	1302681	PE12	Rv1172c	927	1333100	1334026	PE12	BCG_1235c	927	1303431	1304357	PE12	BCGDan_1226	927	1303547	1304473	PE12	BCGDan_sapMKO_1225	927
1302931	1305501	fbiC	Rv1173	2571	1334276	1336846	fbiC	BCG_1236	2571	1304607	1307177	fbiC	BCGDan_1227	2571	1304843	1307293	fbiC	BCGDan_sapMKO_1226	2451
1305669	1306001	TB8.4	Rv1174c	333	1336952	1337284	BCG_1237c	BCG_1237c	333	1307283	1307615	BCGDan_1228	BCGDan_1228	333	1307399	1307731	BCGDan_sapMKO_1227	BCGDan_sapMKO_1227	333
1306202	1308226	fadH	Rv1175c	2025	1337485	1339509	fadH	BCG_1238c	2025	1307816	1309840	fadH	BCGDan_1229	2025	1307932	1309956	fadH	BCGDan_sapMKO_1228	2025
1308223	1308792	Rv1176c	Rv1176c	570	1339506	1340075	BCG_1239c	BCG_1239c	570	1309837	1310406	BCGDan_1230	BCGDan_1230	570	1309953	1310522	BCGDan_sapMKO_1229	BCGDan_sapMKO_1229	570
1309005	1309331	fdxC	Rv1177	327	1340288	1340614	fdxC	BCG_1240	327	1310619	1310945	fdxC	BCGDan_1231	327	1310735	1311061	fdxC	BCGDan_sapMKO_1230	327
1309364	1310452	Rv1178	Rv1178	1089	1340647	1341735	BCG_1241	BCG_1241	1089	1310978	1312066	BCGDan_1232	BCGDan_1232	1089	1311094	1312182	BCGDan_sapMKO_1231	BCGDan_sapMKO_1231	1089
1310480	1313299	Rv1179c	Rv1179c	2820	1341763	1344582	BCG_1242c	BCG_1242c	2820	1312094	1314913	BCGDan_1233	BCGDan_1233	2820	1312210	1315029	BCGDan_sapMKO_1232	BCGDan_sapMKO_1232	2820
1313725	1315191	pks3	Rv1180	1467	1345009	1351266	pks3	BCG_1243	6258	1315340	1321597	pks3	BCGDan_1234	6258	1315456	1321713	pks3	BCGDan_sapMKO_1233	6258
1320035	1321453	papA3	Rv1182	1419	1351319	1352737	papA3	BCG_1244	1419	1321650	1323068	papA3	BCGDan_1235	1419	1321766	1323184	papA3	BCGDan_sapMKO_1234	1419
1321520	1324528	mmpL10	Rv1183	3009	1352804	1355812	mmpL10	BCG_1245	3009	1323135	1326143	mmpL10	BCGDan_1236	3009	1323251	1326259	mmpL10	BCGDan_sapMKO_1235	3009
1324532	1325611	Rv1184c	Rv1184c	1080	1355816	1356895	BCG_1246c	BCG_1246c	1080	1326147	1327226	BCGDan_1237	BCGDan_1237	1080	1326263	1327342	BCGDan_sapMKO_1236	BCGDan_sapMKO_1236	1080
1325776	1327512	fadD21	Rv1185c	1737	1357060	1358796	fadD21	BCG_1247c	1737	1327391	1329127	fadD21	BCGDan_1238	1737	1327507	1329243	fadD21	BCGDan_sapMKO_1237	1737
1327689	1329305	Rv1186c	Rv1186c	1617	1358973	1360589	BCG_1248c	BCG_1248c	1617	1329304	1330920	BCGDan_1239	BCGDan_1239	1617	1329420	1331036	BCGDan_sapMKO_1238	BCGDan_sapMKO_1238	1617
1329390	1331021	rocA	Rv1187	1632	1360674	1362305	rocA	BCG_1249	1632	1331005	1332636	rocA	BCGDan_1240	1632	1331109	1332752	rocA	BCGDan_sapMKO_1239	1644
1331021	1332010	Rv1188	Rv1188	990	1362305	1363294	BCG_1250	BCG_1250	990	1332636	1333625	BCGDan_1241	BCGDan_1241	990	1332752	1333741	BCGDan_sapMKO_1240	BCGDan_sapMKO_1240	990
1332092	1332964	sigI	Rv1189	873	1363376	1364581	sigI	BCG_1251	1206	1333707	1334579	sigI	BCGDan_1242	873	1333823	1334695	sigI	BCGDan_sapMKO_1241	873
1334927	1335754	Rv1192	Rv1192	828	1364663	1365490	BCG_1252	BCG_1252	828	1336543	1337370	BCGDan_1245	BCGDan_1245	828	1336659	1337486	BCGDan_sapMKO_1244	BCGDan_sapMKO_1244	828
1335794	1337215	fadD36	Rv1193	1422	1365530	1366951	fadD36	BCG_1253	1422	1337410	1338831	fadD36	BCGDan_1246	1422	1337526	1338947	fadD36	BCGDan_sapMKO_1245	1422
1337248	1338513	Rv1194c	Rv1194c	1266	1366984	1368249	BCG_1254c	BCG_1254c	1266	1338864	1340129	BCGDan_1247	BCGDan_1247	1266	1338980	1340266	BCGDan_sapMKO_1246	BCGDan_sapMKO_1246	1287
1339003	1339302	PE13	Rv1195	300	1368725	1369024	PE13	BCG_1255	300	1340605	1340904	PE13	BCGDan_1248	300	1340691	1341020	PE13	BCGDan_sapMKO_1247	330
1339349	1340524	PPE18	Rv1196	1176	1369071	1370243	PPE18	BCG_1256	1173	1340951	1342123	PPE18	BCGDan_1249	1173	1341067	1342239	PPE18	BCGDan_sapMKO_1248	1173
1340659	1340955	esxK	Rv1197	297	1370378	1370674	esxK	BCG_1257	297	1342258	1342554	esxK	BCGDan_1250	297	1342374	1342670	esxK	BCGDan_sapMKO_1249	297
1341006	1341290	esxL	Rv1198	285	1370725	1371009	esxL	BCG_1258	285	1342605	1342889	esxL	BCGDan_1251	285	1342721	1343005	esxL	BCGDan_sapMKO_1250	285
1341358	1342605	Rv1199c	Rv1199c	1248	1371077	1372324	BCG_1259c	BCG_1259c	1248	1342957	1344204	BCGDan_1252	BCGDan_1252	1248	1343073	1344383	BCGDan_sapMKO_1251	BCGDan_sapMKO_1251	1311
1342942	1344219	Rv1200	Rv1200	1278	1372661	1373938	BCG_1260	BCG_1260	1278	1344541	1345818	BCGDan_1253	BCGDan_1253	1278	1344657	1345934	BCGDan_sapMKO_1252	BCGDan_sapMKO_1252	1278
1344216	1345169	dapD	Rv1201c	954	1373935	1374888	BCG_1261c	BCG_1261c	954	1345815	1346768	BCGDan_1254	BCGDan_1254	954	1345931	1346884	BCGDan_sapMKO_1253	BCGDan_sapMKO_1253	954
1345260	1346324	dapE	Rv1202	1065	1374979	1376043	dapE	BCG_1262	1065	1346859	1347923	dapE	BCGDan_1255	1065	1346975	1348039	dapE	BCGDan_sapMKO_1254	1065
1346321	1346905	Rv1203c	Rv1203c	585	1376040	1376624	BCG_1263c	BCG_1263c	585	1347920	1348504	BCGDan_1256	BCGDan_1256	585	1348036	1348620	BCGDan_sapMKO_1255	BCGDan_sapMKO_1255	585
1346936	1348624	Rv1204c	Rv1204c	1689	1376655	1378343	BCG_1264c	BCG_1264c	1689	1348535	1350223	BCGDan_1257	BCGDan_1257	1689	1348651	1350339	BCGDan_sapMKO_1256	BCGDan_sapMKO_1256	1689
1348719	1349282	Rv1205	Rv1205	564	1378438	1379001	BCG_1265	BCG_1265	564	1350318	1350881	BCGDan_1258	BCGDan_1258	564	1350434	1350997	BCGDan_sapMKO_1257	BCGDan_sapMKO_1257	564
1349332	1351125	fadD6	Rv1206	1794	1379051	1380844	fadD6	BCG_1266	1794	1350931	1352724	fadD6	BCGDan_1259	1794	1351047	1352840	fadD6	BCGDan_sapMKO_1258	1794
1351191	1352147	folP2	Rv1207	957	1380910	1381866	folP2	BCG_1267	957	1352790	1353746	folP2	BCGDan_1260	957	1353038	1353862	folP2	BCGDan_sapMKO_1259	825
1352144	1353118	gpgS	Rv1208	975	1381863	1382837	BCG_1268	BCG_1268	975	1353743	1354717	BCGDan_1261	BCGDan_1261	975	1353859	1354833	BCGDan_sapMKO_1260	BCGDan_sapMKO_1260	975
1353157	1353525	Rv1209	Rv1209	369	1382876	1383244	BCG_1269	BCG_1269	369	1354756	1355124	BCGDan_1262	BCGDan_1262	369	1354872	1355240	BCGDan_sapMKO_1261	BCGDan_sapMKO_1261	369
1353522	1354136	tagA	Rv1210	615	1383241	1383855	tagA	BCG_1270	615	1355121	1355735	tagA	BCGDan_1263	615	1355237	1355851	tagA	BCGDan_sapMKO_1262	615
1354243	1354470	Rv1211	Rv1211	228	1383963	1384190	BCG_1271	BCG_1271	228	1355842	1356069	BCGDan_1264	BCGDan_1264	228	1355958	1356185	BCGDan_sapMKO_1263	BCGDan_sapMKO_1263	228
1354498	1355661	glgA	Rv1212c	1164	1384218	1385381	BCG_1272c	BCG_1272c	1164	1356097	1357260	BCGDan_1265	BCGDan_1265	1164	1356213	1357376	BCGDan_sapMKO_1264	BCGDan_sapMKO_1264	1164
1355836	1357050	glgC	Rv1213	1215	1385556	1386770	glgC	BCG_1273	1215	1357435	1358649	glgC	BCGDan_1266	1215	1357560	1358765	glgC	BCGDan_sapMKO_1265	1206
1357293	1357625	PE14	Rv1214c	333	1387013	1387345	PE14	BCG_1274c	333	1358892	1359224	PE14	BCGDan_1267	333	1359008	1359340	PE14	BCGDan_sapMKO_1266	333
1357759	1359444	Rv1215c	Rv1215c	1686	1387479	1389164	BCG_1275c	BCG_1275c	1686	1359358	1361043	BCGDan_1268	BCGDan_1268	1686	1359474	1361135	BCGDan_sapMKO_1267	BCGDan_sapMKO_1267	1662
1359472	1360146	Rv1216c	Rv1216c	675	1389192	1389866	BCG_1276c	BCG_1276c	675	1361071	1361745	BCGDan_1269	BCGDan_1269	675	1361187	1361861	BCGDan_sapMKO_1268	BCGDan_sapMKO_1268	675
1360155	1361801	Rv1217c	Rv1217c	1647	1389875	1391521	BCG_1277c	BCG_1277c	1647	1361754	1363400	BCGDan_1270	BCGDan_1270	1647	1361870	1363516	BCGDan_sapMKO_1269	BCGDan_sapMKO_1269	1647
1361798	1362733	Rv1218c	Rv1218c	936	1391518	1392453	BCG_1278c	BCG_1278c	936	1363397	1364332	BCGDan_1271	BCGDan_1271	936	1363513	1364448	BCGDan_sapMKO_1270	BCGDan_sapMKO_1270	936
1362723	1363361	Rv1219c	Rv1219c	639	1392443	1393081	BCG_1279c	BCG_1279c	639	1364322	1364960	BCGDan_1272	BCGDan_1272	639	1364438	1365076	BCGDan_sapMKO_1271	BCGDan_sapMKO_1271	639
1363503	1364150	Rv1220c	Rv1220c	648	1393223	1393870	BCG_1280c	BCG_1280c	648	1365102	1365749	BCGDan_1273	BCGDan_1273	648	1365218	1365961	BCGDan_sapMKO_1272	BCGDan_sapMKO_1272	744
1364413	1365186	sigE	Rv1221	774	1394133	1394906	sigE	BCG_1281	774	1366012	1366785	sigE	BCGDan_1274	774	1366128	1366901	sigE	BCGDan_sapMKO_1273	774
1365344	1365808	rseA	Rv1222	465	1395064	1395528	BCG_1282	BCG_1282	465	1366943	1367407	BCGDan_1275	BCGDan_1275	465	1367059	1367523	BCGDan_sapMKO_1274	BCGDan_sapMKO_1274	465
1365875	1367461	htrA	Rv1223	1587	1395597	1397183	htrA	BCG_1283	1587	1367488	1369062	htrA	BCGDan_1276	1575	1367604	1369178	htrA	BCGDan_sapMKO_1275	1575
1367463	1367858	tatB	Rv1224	396	1397185	1397580	tatB	BCG_1284	396	1369064	1369459	tatB	BCGDan_1277	396	1369180	1369575	tatB	BCGDan_sapMKO_1276	396
1367891	1368721	Rv1225c	Rv1225c	831	1397613	1398443	BCG_1285c	BCG_1285c	831	1369492	1370322	BCGDan_1278	BCGDan_1278	831	1369608	1370438	BCGDan_sapMKO_1277	BCGDan_sapMKO_1277	831
1368832	1370295	Rv1226c	Rv1226c	1464	1398554	1400017	BCG_1286c	BCG_1286c	1464	1370433	1371896	BCGDan_1279	BCGDan_1279	1464	1370549	1372012	BCGDan_sapMKO_1278	BCGDan_sapMKO_1278	1464
1370292	1370825	Rv1227c	Rv1227c	534	1400014	1400547	BCG_1287c	BCG_1287c	534	1371893	1372426	BCGDan_1280	BCGDan_1280	534	1372009	1372542	BCGDan_sapMKO_1279	BCGDan_sapMKO_1279	534
1370920	1371477	lpqX	Rv1228	558	1400642	1401199	lpqX	BCG_1288	558	1372521	1373078	lpqX	BCGDan_1281	558	1372637	1373194	lpqX	BCGDan_sapMKO_1280	558
1371777	1372949	mrp	Rv1229c	1173	1401499	1402671	mrp	BCG_1289c	1173	1373378	1374550	mrp	BCGDan_1282	1173	1373494	1374639	mrp	BCGDan_sapMKO_1281	1146
1372962	1374197	Rv1230c	Rv1230c	1236	1402684	1403919	BCG_1290c	BCG_1290c	1236	1374563	1375798	BCGDan_1283	BCGDan_1283	1236	1374679	1375824	BCGDan_sapMKO_1282	BCGDan_sapMKO_1282	1146
1374322	1374864	Rv1231c	Rv1231c	543	1404044	1404586	BCG_1291c	BCG_1291c	543	1375923	1376465	BCGDan_1284	BCGDan_1284	543	1376039	1376581	BCGDan_sapMKO_1283	BCGDan_sapMKO_1283	543
1374861	1376168	Rv1232c	Rv1232c	1308	1404583	1405890	BCG_1292c	BCG_1292c	1308	1376462	1377769	BCGDan_1285	BCGDan_1285	1308	1376578	1377885	BCGDan_sapMKO_1284	BCGDan_sapMKO_1284	1308
1376230	1376826	Rv1233c	Rv1233c	597	1405952	1406548	BCG_1293c	BCG_1293c	597	1377831	1378427	BCGDan_1286	BCGDan_1286	597	1377947	1378543	BCGDan_sapMKO_1285	BCGDan_sapMKO_1285	597
1376976	1377503	Rv1234	Rv1234	528	1406698	1407225	BCG_1294	BCG_1294	528	1378577	1379104	BCGDan_1287	BCGDan_1287	528	1378765	1379220	BCGDan_sapMKO_1286	BCGDan_sapMKO_1286	456
1377524	1378930	lpqY	Rv1235	1407	1407246	1408652	lpqY	BCG_1295	1407	1379125	1380531	lpqY	BCGDan_1288	1407	1379247	1380647	lpqY	BCGDan_sapMKO_1287	1401
1378927	1379850	sugA	Rv1236	924	1408649	1409572	sugA	BCG_1296	924	1380528	1381451	sugA	BCGDan_1289	924	1380644	1381567	sugA	BCGDan_sapMKO_1288	924
1379855	1380679	sugB	Rv1237	825	1409577	1410401	sugB	BCG_1297	825	1381456	1382280	sugB	BCGDan_1290	825	1381557	1382396	sugB	BCGDan_sapMKO_1289	840
1380684	1381865	sugC	Rv1238	1182	1410406	1411587	sugC	BCG_1298	1182	1382285	1383466	sugC	BCGDan_1291	1182	1382401	1383582	sugC	BCGDan_sapMKO_1290	1182
1381942	1383042	corA	Rv1239c	1101	1411664	1412764	corA	BCG_1299c	1101	1383543	1384643	corA	BCGDan_1292	1101	1383659	1384759	corA	BCGDan_sapMKO_1291	1101
1383213	1384202	mdh	Rv1240	990	1412935	1413924	mdh	BCG_1300	990	1384814	1385803	mdh	BCGDan_1293	990	1384930	1385919	mdh	BCGDan_sapMKO_1292	990
1384278	1384538	vapB33	Rv1241	261	1414000	1414260	BCG_1301	BCG_1301	261	1385879	1386139	BCGDan_1294	BCGDan_1294	261	1385995	1386255	BCGDan_sapMKO_1293	BCGDan_sapMKO_1293	261
1384535	1384966	vapC33	Rv1242	432	1414257	1414688	BCG_1302	BCG_1302	432	1386136	1386567	BCGDan_1295	BCGDan_1295	432	1386252	1386683	BCGDan_sapMKO_1294	BCGDan_sapMKO_1294	432
1384989	1386677	PE_PGRS23	Rv1243c	1689	1414711	1416399	PE_PGRS23	BCG_1303c	1689	1386590	1388278	PE_PGRS23	BCGDan_1296	1689	1386706	1388394	PE_PGRS23	BCGDan_sapMKO_1295	1689
1386857	1387717	lpqZ	Rv1244	861	1416579	1417439	lpqZ	BCG_1304	861	1388458	1389318	lpqZ	BCGDan_1297	861	1388451	1389434	lpqZ	BCGDan_sapMKO_1296	984
1387798	1388628	Rv1245c	Rv1245c	831	1417520	1418350	BCG_1305c	BCG_1305c	831	1389399	1390229	BCGDan_1298	BCGDan_1298	831	1389515	1390345	BCGDan_sapMKO_1297	BCGDan_sapMKO_1297	831
1388685	1388978	relE	Rv1246c	294	1418407	1418700	BCG_1306c	BCG_1306c	294	1390286	1390579	BCGDan_1299	BCGDan_1299	294	1390402	1390695	BCGDan_sapMKO_1298	BCGDan_sapMKO_1298	294
1388975	1389244	relB	Rv1247c	270	1418697	1418966	BCG_1307c	BCG_1307c	270	1390576	1390845	BCGDan_1300	BCGDan_1300	270	1390692	1390961	BCGDan_sapMKO_1299	BCGDan_sapMKO_1299	270
1389357	1393052	Rv1248c	Rv1248c	3696	1419079	1422723	kgd	BCG_1308c	3645	1390958	1394653	kgd	BCGDan_1301	3696	1391074	1394769	kgd	BCGDan_sapMKO_1300	3696
1393194	1393982	Rv1249c	Rv1249c	789	1422916	1423704	BCG_1309c	BCG_1309c	789	1394795	1395583	BCGDan_1302	BCGDan_1302	789	1394911	1395699	BCGDan_sapMKO_1301	BCGDan_sapMKO_1301	789
1394179	1395918	Rv1250	Rv1250	1740	1423901	1425640	BCG_1310	BCG_1310	1740	1395780	1397519	BCGDan_1303	BCGDan_1303	1740	1395896	1397635	BCGDan_sapMKO_1302	BCGDan_sapMKO_1302	1740
1395821	1399240	Rv1251c	Rv1251c	3420	1425543	1428962	BCG_1311c	BCG_1311c	3420	1397422	1400841	BCGDan_1304	BCGDan_1304	3420	1397538	1400957	BCGDan_sapMKO_1303	BCGDan_sapMKO_1303	3420
1399296	1399904	lprE	Rv1252c	609	1429018	1429626	lprE	BCG_1312c	609	1400897	1401505	lprE	BCGDan_1305	609	1401013	1401621	lprE	BCGDan_sapMKO_1304	609
1399970	1401661	deaD	Rv1253	1692	1429692	1431383	deaD	BCG_1313	1692	1401571	1403262	deaD	BCGDan_1306	1692	1401687	1403378	deaD	BCGDan_sapMKO_1305	1692
1401658	1402809	Rv1254	Rv1254	1152	1431380	1432531	BCG_1314	BCG_1314	1152	1403259	1404410	BCGDan_1307	BCGDan_1307	1152	1403375	1404526	BCGDan_sapMKO_1306	BCGDan_sapMKO_1306	1152
1402778	1403386	Rv1255c	Rv1255c	609	1432500	1432799	BCG_1315c	BCG_1315c	300	1404379	1404678	BCGDan_1308	BCGDan_1308	300	1404495	1404794	BCGDan_sapMKO_1307	BCGDan_sapMKO_1307	300
1406081	1407340	Rv1258c	Rv1258c	1260	1432796	1434055	BCG_1316c	BCG_1316c	1260	1404675	1405934	BCGDan_1309	BCGDan_1309	1260	1404791	1406050	BCGDan_sapMKO_1308	BCGDan_sapMKO_1308	1260
1407339	1408238	udgB	Rv1259	900	1434054	1434953	BCG_1317	BCG_1317	900	1405933	1406832	BCGDan_1310	BCGDan_1310	900	1406121	1406948	BCGDan_sapMKO_1309	BCGDan_sapMKO_1309	828
1408240	1409358	Rv1260	Rv1260	1119	1434955	1435779	BCG_1318	BCG_1318	825	1406834	1407658	BCGDan_1311	BCGDan_1311	825	1406950	1407774	BCGDan_sapMKO_1310	BCGDan_sapMKO_1310	825
NA	NA	NA	NA	NA	1435764	1436072	BCG_1319	BCG_1319	309	1407643	1407951	BCGDan_1312	BCGDan_1312	309	1407759	1408067	BCGDan_sapMKO_1311	BCGDan_sapMKO_1311	309
1409484	1409933	Rv1261c	Rv1261c	450	1436198	1436647	BCG_1320c	BCG_1320c	450	1408077	1408526	BCGDan_1313	BCGDan_1313	450	1408193	1408642	BCGDan_sapMKO_1312	BCGDan_sapMKO_1312	450
1409938	1410372	Rv1262c	Rv1262c	435	1436652	1437086	BCG_1321c	BCG_1321c	435	1408531	1408965	BCGDan_1314	BCGDan_1314	435	1408647	1409081	BCGDan_sapMKO_1313	BCGDan_sapMKO_1313	435
1410431	1411819	amiB2	Rv1263	1389	1437145	1438533	amiB2	BCG_1322	1389	1409024	1410412	amiB2	BCGDan_1315	1389	1409140	1410528	amiB2	BCGDan_sapMKO_1314	1389
1411894	1413087	Rv1264	Rv1264	1194	1438608	1439801	BCG_1323	BCG_1323	1194	1410487	1411680	BCGDan_1316	BCGDan_1316	1194	1410615	1411796	BCGDan_sapMKO_1315	BCGDan_sapMKO_1315	1182
1413260	1413940	Rv1265	Rv1265	681	1439974	1440654	BCG_1324	BCG_1324	681	1411853	1412533	BCGDan_1317	BCGDan_1317	681	1411969	1412649	BCGDan_sapMKO_1316	BCGDan_sapMKO_1316	681
1413960	1415840	pknH	Rv1266c	1881	1440674	1442464	pknH	BCG_1325c	1791	1412553	1414343	pknH	BCGDan_1318	1791	1412669	1414459	pknH	BCGDan_sapMKO_1317	1791
1416181	1417347	embR	Rv1267c	1167	1442805	1443971	embR	BCG_1326c	1167	1414684	1415850	embR	BCGDan_1319	1167	1414800	1415966	embR	BCGDan_sapMKO_1318	1167
1417658	1418356	Rv1268c	Rv1268c	699	1444282	1444980	BCG_1327c	BCG_1327c	699	1416161	1416859	BCGDan_1320	BCGDan_1320	699	1416277	1416975	BCGDan_sapMKO_1319	BCGDan_sapMKO_1319	699
1418579	1418953	Rv1269c	Rv1269c	375	1445203	1445577	BCG_1328c	BCG_1328c	375	1417082	1417456	BCGDan_1321	BCGDan_1321	375	1417198	1417620	BCGDan_sapMKO_1320	BCGDan_sapMKO_1320	423
1419014	1419748	lprA	Rv1270c	735	1445638	1446372	lprA	BCG_1329c	735	1417517	1418251	lprA	BCGDan_1322	735	1417633	1418406	lprA	BCGDan_sapMKO_1321	774
1419961	1420302	Rv1271c	Rv1271c	342	1446585	1446926	BCG_1330c	BCG_1330c	342	1418464	1418805	BCGDan_1323	BCGDan_1323	342	1418580	1418921	BCGDan_sapMKO_1322	BCGDan_sapMKO_1322	342
1420410	1422305	Rv1272c	Rv1272c	1896	1447034	1448929	BCG_1331c	BCG_1331c	1896	1418913	1420808	BCGDan_1324	BCGDan_1324	1896	1419029	1420834	BCGDan_sapMKO_1323	BCGDan_sapMKO_1323	1806
1422302	1424050	Rv1273c	Rv1273c	1749	1448926	1450674	BCG_1332c	BCG_1332c	1749	1420805	1422553	BCGDan_1325	BCGDan_1325	1749	1420921	1422669	BCGDan_sapMKO_1324	BCGDan_sapMKO_1324	1749
1424197	1424754	lprB	Rv1274	558	1450821	1451378	lprB	BCG_1333	558	1422700	1423257	lprB	BCGDan_1326	558	1422801	1423373	lprB	BCGDan_sapMKO_1325	573
1424751	1425293	lprC	Rv1275	543	1451375	1451917	lprC	BCG_1334	543	1423254	1423796	lprC	BCGDan_1327	543	1423370	1423912	lprC	BCGDan_sapMKO_1326	543
1425438	1425914	Rv1276c	Rv1276c	477	1452062	1452538	BCG_1335c	BCG_1335c	477	1423941	1424417	BCGDan_1328	BCGDan_1328	477	1424057	1424563	BCGDan_sapMKO_1327	BCGDan_sapMKO_1327	507
1426164	1427417	Rv1277	Rv1277	1254	1452788	1454041	BCG_1336	BCG_1336	1254	1424667	1425920	BCGDan_1329	BCGDan_1329	1254	1424885	1426036	BCGDan_sapMKO_1328	BCGDan_sapMKO_1328	1152
1427414	1430041	Rv1278	Rv1278	2628	1454038	1456665	BCG_1337	BCG_1337	2628	1425917	1428544	BCGDan_1330	BCGDan_1330	2628	1426033	1428660	BCGDan_sapMKO_1329	BCGDan_sapMKO_1329	2628
1430062	1431648	Rv1279	Rv1279	1587	1456686	1458272	BCG_1338	BCG_1338	1587	1428565	1430151	BCGDan_1331	BCGDan_1331	1587	1428657	1430267	BCGDan_sapMKO_1330	BCGDan_sapMKO_1330	1611
1431665	1433440	oppA	Rv1280c	1776	1458289	1460064	oppA	BCG_1339c	1776	1430168	1431943	oppA	BCGDan_1332	1776	1430284	1431921	oppA	BCGDan_sapMKO_1331	1638
1433433	1435271	oppD	Rv1281c	1839	1460057	1461895	oppD	BCG_1340c	1839	1431936	1433774	oppD	BCGDan_1333	1839	1432052	1433890	oppD	BCGDan_sapMKO_1332	1839
1435268	1436143	oppC	Rv1282c	876	1461892	1462767	oppC	BCG_1341c	876	1433771	1434646	oppC	BCGDan_1334	876	1433887	1434762	oppC	BCGDan_sapMKO_1333	876
1436140	1437117	oppB	Rv1283c	978	1462764	1463741	oppB	BCG_1342c	978	1434643	1435620	oppB	BCGDan_1335	978	1434759	1435736	oppB	BCGDan_sapMKO_1334	978
1437324	1437815	canA	Rv1284	492	1463948	1464439	canA	BCG_1343	492	1435827	1436318	canA	BCGDan_1336	492	1435943	1436434	canA	BCGDan_sapMKO_1335	492
1437909	1438907	cysD	Rv1285	999	1464533	1465531	cysD	BCG_1344	999	1436412	1437410	cysD	BCGDan_1337	999	1436528	1437526	cysD	BCGDan_sapMKO_1336	999
1438907	1440751	cysN	Rv1286	1845	1465531	1467375	cysN	BCG_1345	1845	1437410	1439254	cysN	BCGDan_1338	1845	1437526	1439370	cysN	BCGDan_sapMKO_1337	1845
1440805	1441290	Rv1287	Rv1287	486	1467429	1467914	BCG_1346	BCG_1346	486	1439308	1439793	BCGDan_1339	BCGDan_1339	486	1439424	1439909	BCGDan_sapMKO_1338	BCGDan_sapMKO_1338	486
1441348	1442718	Rv1288	Rv1288	1371	1467972	1469189	BCG_1347	BCG_1347	1218	1439851	1441068	BCGDan_1340	BCGDan_1340	1218	1439967	1441184	BCGDan_sapMKO_1339	BCGDan_sapMKO_1339	1218
1442767	1443399	Rv1289	Rv1289	633	1469238	1469870	BCG_1348	BCG_1348	633	1441129	1441749	BCGDan_1341	BCGDan_1341	621	1441245	1441865	BCGDan_sapMKO_1340	BCGDan_sapMKO_1340	621
1443482	1445047	Rv1290c	Rv1290c	1566	1470009	1471574	BCG_1349c	BCG_1349c	1566	1441888	1443453	BCGDan_1342	BCGDan_1342	1566	1442004	1443437	BCGDan_sapMKO_1341	BCGDan_sapMKO_1341	1434
1445058	1445372	Rv1290A	Rv1290A	315	1471585	1471899	BCG_1350	BCG_1350	315	1443464	1443778	BCGDan_1343	BCGDan_1343	315	1443580	1443894	BCGDan_sapMKO_1342	BCGDan_sapMKO_1342	315
1445499	1445834	Rv1291c	Rv1291c	336	1472026	1472361	BCG_1351c	BCG_1351c	336	1443905	1444240	BCGDan_1344	BCGDan_1344	336	1444021	1444356	BCGDan_sapMKO_1343	BCGDan_sapMKO_1343	336
1446379	1448031	argS	Rv1292	1653	1472906	1474558	argS	BCG_1352	1653	1444785	1446437	argS	BCGDan_1346	1653	1444901	1446553	argS	BCGDan_sapMKO_1345	1653
1448028	1449371	lysA	Rv1293	1344	1474555	1475898	lysA	BCG_1353	1344	1446434	1447777	lysA	BCGDan_1347	1344	1446550	1447893	lysA	BCGDan_sapMKO_1346	1344
1449375	1450700	thrA	Rv1294	1326	1475902	1477227	thrA	BCG_1354	1326	1447781	1449106	thrA	BCGDan_1348	1326	1447897	1449222	thrA	BCGDan_sapMKO_1347	1326
1450697	1451779	thrC	Rv1295	1083	1477224	1478306	thrC	BCG_1355	1083	1449103	1450185	thrC	BCGDan_1349	1083	1449261	1450301	thrC	BCGDan_sapMKO_1348	1041
1451997	1452947	thrB	Rv1296	951	1478524	1479474	thrB	BCG_1356	951	1450346	1451296	thrB	BCGDan_1350	951	1450462	1451412	thrB	BCGDan_sapMKO_1349	951
1453204	1455012	rho	Rv1297	1809	1479731	1481539	rho	BCG_1357	1809	1451553	1453361	rho	BCGDan_1351	1809	1451669	1453477	rho	BCGDan_sapMKO_1350	1809
1455163	1455405	rpmE	Rv1298	243	1481690	1481932	rpmE	BCG_1358	243	1453512	1453754	rpmE	BCGDan_1352	243	1453628	1453870	rpmE	BCGDan_sapMKO_1351	243
1455495	1456568	prfA	Rv1299	1074	1482022	1483095	prfA	BCG_1359	1074	1453844	1454917	prfA	BCGDan_1353	1074	1453960	1455033	prfA	BCGDan_sapMKO_1352	1074
1456565	1457542	hemK	Rv1300	978	1483092	1484069	hemK	BCG_1360	978	1454914	1455891	hemK	BCGDan_1354	978	1455093	1456007	hemK	BCGDan_sapMKO_1353	915
1457558	1458211	Rv1301	Rv1301	654	1484085	1484738	BCG_1361	BCG_1361	654	1455907	1456560	BCGDan_1355	BCGDan_1355	654	1456023	1456676	BCGDan_sapMKO_1354	BCGDan_sapMKO_1354	654
1458295	1459509	rfe	Rv1302	1215	1484822	1486036	rfe	BCG_1362	1215	1456644	1457858	rfe	BCGDan_1356	1215	1456760	1457974	rfe	BCGDan_sapMKO_1355	1215
1459766	1460251	Rv1303	Rv1303	486	1486293	1486778	BCG_1363	BCG_1363	486	1458115	1458600	BCGDan_1357	BCGDan_1357	486	1458231	1458716	BCGDan_sapMKO_1356	BCGDan_sapMKO_1356	486
1460244	1460996	atpB	Rv1304	753	1486771	1487523	atpB	BCG_1364	753	1458593	1459345	atpB	BCGDan_1358	753	1458709	1459461	atpB	BCGDan_sapMKO_1357	753
1461045	1461290	atpE	Rv1305	246	1487572	1487817	atpE	BCG_1365	246	1459394	1459639	atpE	BCGDan_1359	246	1459468	1459755	atpE	BCGDan_sapMKO_1358	288
1461321	1461836	atpF	Rv1306	516	1487848	1488363	atpF	BCG_1366	516	1459670	1460185	atpF	BCGDan_1360	516	1459786	1460301	atpF	BCGDan_sapMKO_1359	516
1461843	1463183	atpH	Rv1307	1341	1488370	1489710	atpH	BCG_1367	1341	1460192	1461532	atpH	BCGDan_1361	1341	1460308	1461648	atpH	BCGDan_sapMKO_1360	1341
1463228	1464877	atpA	Rv1308	1650	1489755	1491404	atpA	BCG_1368	1650	1461577	1463226	atpA	BCGDan_1362	1650	1461693	1463342	atpA	BCGDan_sapMKO_1361	1650
1464884	1465801	atpG	Rv1309	918	1491411	1492328	atpG	BCG_1369	918	1463233	1464150	atpG	BCGDan_1363	918	1463349	1464266	atpG	BCGDan_sapMKO_1362	918
1465841	1467301	atpD	Rv1310	1461	1492368	1493828	atpD	BCG_1370	1461	1464190	1465650	atpD	BCGDan_1364	1461	1464306	1465766	atpD	BCGDan_sapMKO_1363	1461
1467315	1467680	atpC	Rv1311	366	1493842	1494207	atpC	BCG_1371	366	1465664	1466029	atpC	BCGDan_1365	366	1465780	1466145	atpC	BCGDan_sapMKO_1364	366
1467688	1468131	Rv1312	Rv1312	444	1494215	1494649	BCG_1372	BCG_1372	435	1466037	1466471	BCGDan_1366	BCGDan_1366	435	1466165	1466587	BCGDan_sapMKO_1365	BCGDan_sapMKO_1365	423
1468171	1469505	Rv1313c	Rv1313c	1335	1494696	1495427	BCG_1373c	BCG_1373c	732	1466518	1467249	BCGDan_1367	BCGDan_1367	732	1466634	1467365	BCGDan_sapMKO_1366	BCGDan_sapMKO_1366	732
NA	NA	NA	NA	NA	1495402	1496019	BCG_1374c	BCG_1374c	618	1467224	1467841	BCGDan_1368	BCGDan_1368	618	1467340	1467957	BCGDan_sapMKO_1367	BCGDan_sapMKO_1367	618
1469671	1470252	Rv1314c	Rv1314c	582	1496185	1496766	BCG_1375c	BCG_1375c	582	1468007	1468588	BCGDan_1369	BCGDan_1369	582	1468123	1468704	BCGDan_sapMKO_1368	BCGDan_sapMKO_1368	582
1470321	1471577	murA	Rv1315	1257	1496835	1498091	murA	BCG_1376	1257	1468657	1469913	murA	BCGDan_1370	1257	1468773	1470029	murA	BCGDan_sapMKO_1369	1257
1477134	1477631	ogt	Rv1316c	498	1503648	1504145	ogt	BCG_1377c	498	1475470	1475967	ogt	BCGDan_1374	498	1475586	1476083	ogt	BCGDan_sapMKO_1373	498
1477628	1479118	alkA	Rv1317c	1491	1504142	1505632	alkA	BCG_1378c	1491	1475964	1477454	alkA	BCGDan_1375	1491	1476080	1477570	alkA	BCGDan_sapMKO_1374	1491
1479199	1480824	Rv1318c	Rv1318c	1626	1505713	1507338	BCG_1379c	BCG_1379c	1626	1477535	1479160	BCGDan_1376	BCGDan_1376	1626	1477651	1479276	BCGDan_sapMKO_1375	BCGDan_sapMKO_1375	1626
1480894	1482501	Rv1319c	Rv1319c	1608	1507408	1509015	BCG_1380c	BCG_1380c	1608	1479230	1480837	BCGDan_1377	BCGDan_1377	1608	1479346	1480953	BCGDan_sapMKO_1376	BCGDan_sapMKO_1376	1608
1482514	1484217	Rv1320c	Rv1320c	1704	1509028	1510731	BCG_1381c	BCG_1381c	1704	1480850	1482553	BCGDan_1378	BCGDan_1378	1704	1480966	1482513	BCGDan_sapMKO_1377	BCGDan_sapMKO_1377	1548
1484279	1484959	Rv1321	Rv1321	681	1510793	1511473	BCG_1382	BCG_1382	681	1482615	1483295	BCGDan_1379	BCGDan_1379	681	1482740	1483411	BCGDan_sapMKO_1378	BCGDan_sapMKO_1378	672
1484982	1485278	Rv1322	Rv1322	297	1511496	1511792	BCG_1383	BCG_1383	297	1483318	1483614	BCGDan_1380	BCGDan_1380	297	1483434	1483730	BCGDan_sapMKO_1379	BCGDan_sapMKO_1379	297
1485313	1485771	Rv1322A	Rv1322A	459	1511827	1512285	BCG_1384c	BCG_1384c	459	1483649	1484107	BCGDan_1381	BCGDan_1381	459	1483765	1484220	BCGDan_sapMKO_1380	BCGDan_sapMKO_1380	456
1485862	1487031	fadA4	Rv1323	1170	1512376	1513545	fadA4	BCG_1385	1170	1484198	1485367	fadA4	BCGDan_1382	1170	1484314	1485483	fadA4	BCGDan_sapMKO_1381	1170
1487161	1488075	Rv1324	Rv1324	915	1513675	1514589	BCG_1386	BCG_1386	915	1485497	1486411	BCGDan_1383	BCGDan_1383	915	1485646	1486527	BCGDan_sapMKO_1382	BCGDan_sapMKO_1382	882
1488154	1489965	PE_PGRS24	Rv1325c	1812	1514668	1516479	PE_PGRS24	BCG_1387c	1812	1486490	1488301	PE_PGRS24	BCGDan_1384	1812	1486606	1486767	PE_PGRS24	BCGDan_sapMKO_1383	162
1490117	1492312	glgB	Rv1326c	2196	1516631	1518826	glgB	BCG_1388c	2196	1488453	1490648	glgB	BCGDan_1385	2196	1488569	1490764	glgB	BCGDan_sapMKO_1384	2196
1492320	1494425	glgE	Rv1327c	2106	1518834	1520939	glgE	BCG_1389c	2106	1490656	1492761	glgE	BCGDan_1386	2106	1490772	1492877	glgE	BCGDan_sapMKO_1385	2106
1494564	1497155	glgP	Rv1328	2592	1521078	1523669	glgP	BCG_1390	2592	1492900	1495491	glgP	BCGDan_1387	2592	1493016	1495607	glgP	BCGDan_sapMKO_1386	2592
1497195	1499189	dinG	Rv1329c	1995	1523709	1525703	dinG	BCG_1391c	1995	1495531	1497525	dinG	BCGDan_1388	1995	1495647	1497623	dinG	BCGDan_sapMKO_1387	1977
1499213	1500559	pncB1	Rv1330c	1347	1525727	1527073	BCG_1392c	BCG_1392c	1347	1497549	1498895	BCGDan_1389	BCGDan_1389	1347	1497665	1499011	BCGDan_sapMKO_1388	BCGDan_sapMKO_1388	1347
1500661	1500966	Rv1331	Rv1331	306	1527175	1527480	BCG_1393	BCG_1393	306	1498997	1499302	BCGDan_1390	BCGDan_1390	306	1499113	1499418	BCGDan_sapMKO_1389	BCGDan_sapMKO_1389	306
1500926	1501582	Rv1332	Rv1332	657	1527440	1528096	BCG_1394	BCG_1394	657	1499262	1499918	BCGDan_1391	BCGDan_1391	657	1499378	1500034	BCGDan_sapMKO_1390	BCGDan_sapMKO_1390	657
1501599	1502633	Rv1333	Rv1333	1035	1528113	1529147	BCG_1395	BCG_1395	1035	1499935	1500969	BCGDan_1392	BCGDan_1392	1035	1500051	1501085	BCGDan_sapMKO_1391	BCGDan_sapMKO_1391	1035
1502641	1503081	mec	Rv1334	441	1529155	1529595	BCG_1396	BCG_1396	441	1500977	1501417	BCGDan_1393	BCGDan_1393	441	1501120	1501533	BCGDan_sapMKO_1392	BCGDan_sapMKO_1392	414
1503103	1503384	cysO	Rv1335	282	1529617	1529898	BCG_1397	BCG_1397	282	1501439	1501720	BCGDan_1394	BCGDan_1394	282	1501555	1501836	BCGDan_sapMKO_1393	BCGDan_sapMKO_1393	282
1503394	1504365	cysM	Rv1336	972	1529908	1530879	cysM	BCG_1398	972	1501730	1502701	cysM	BCGDan_1395	972	1501846	1502817	cysM	BCGDan_sapMKO_1394	972
1504356	1505078	Rv1337	Rv1337	723	1530870	1531592	BCG_1399	BCG_1399	723	1502692	1503414	BCGDan_1396	BCGDan_1396	723	1502808	1503530	BCGDan_sapMKO_1395	BCGDan_sapMKO_1395	723
1505075	1505890	murI	Rv1338	816	1531589	1532404	murI	BCG_1400	816	1503411	1504226	murI	BCGDan_1397	816	1503527	1504342	murI	BCGDan_sapMKO_1396	816
1505917	1506738	Rv1339	Rv1339	822	1532431	1533252	BCG_1401	BCG_1401	822	1504253	1505074	BCGDan_1398	BCGDan_1398	822	1504414	1505190	BCGDan_sapMKO_1397	BCGDan_sapMKO_1397	777
1506755	1507534	rphA	Rv1340	780	1533269	1534048	rphA	BCG_1402	780	1505091	1505870	rphA	BCGDan_1399	780	1505207	1505986	rphA	BCGDan_sapMKO_1398	780
1507573	1508187	Rv1341	Rv1341	615	1534087	1534701	BCG_1403	BCG_1403	615	1505909	1506523	BCGDan_1400	BCGDan_1400	615	1506025	1506639	BCGDan_sapMKO_1399	BCGDan_sapMKO_1399	615
1508184	1508546	Rv1342c	Rv1342c	363	1534698	1535060	BCG_1404c	BCG_1404c	363	1506520	1506882	BCGDan_1401	BCGDan_1401	363	1506636	1506998	BCGDan_sapMKO_1400	BCGDan_sapMKO_1400	363
1508543	1508923	lprD	Rv1343c	381	1535057	1535437	lprD	BCG_1405c	381	1506879	1507259	lprD	BCGDan_1402	381	1506995	1507375	lprD	BCGDan_sapMKO_1401	381
1508968	1509288	mbtL	Rv1344	321	1535482	1535802	BCG_1406	BCG_1406	321	1507304	1507624	BCGDan_1403	BCGDan_1403	321	1507420	1507740	BCGDan_sapMKO_1402	BCGDan_sapMKO_1402	321
1509281	1510846	mbtM	Rv1345	1566	1535795	1537360	fadD33	BCG_1407	1566	1507617	1509182	fadD33	BCGDan_1404	1566	1507733	1509298	fadD33	BCGDan_sapMKO_1403	1566
1510846	1512006	mbtN	Rv1346	1161	1537360	1538520	fadE14	BCG_1408	1161	1509182	1510342	fadE14	BCGDan_1405	1161	1509298	1510458	fadE14	BCGDan_sapMKO_1404	1161
1511973	1512605	mbtK	Rv1347c	633	1538487	1539119	BCG_1409c	BCG_1409c	633	1510309	1510941	BCGDan_1406	BCGDan_1406	633	1510425	1511057	BCGDan_sapMKO_1405	BCGDan_sapMKO_1405	633
1513047	1515626	irtA	Rv1348	2580	1539561	1542140	BCG_1410	BCG_1410	2580	1511383	1513962	BCGDan_1408	BCGDan_1408	2580	1511499	1514078	BCGDan_sapMKO_1407	BCGDan_sapMKO_1407	2580
1515623	1517362	irtB	Rv1349	1740	1542137	1543876	BCG_1411	BCG_1411	1740	1513959	1515698	BCGDan_1409	BCGDan_1409	1740	1514075	1515814	BCGDan_sapMKO_1408	BCGDan_sapMKO_1408	1740
1517491	1518234	fabG2	Rv1350	744	1544005	1544748	fabG2	BCG_1412	744	1515827	1516570	fabG2	BCGDan_1410	744	1515943	1516686	fabG2	BCGDan_sapMKO_1409	744
1518231	1518560	Rv1351	Rv1351	330	1544745	1545074	BCG_1413	BCG_1413	330	1516567	1516896	BCGDan_1411	BCGDan_1411	330	1516683	1517012	BCGDan_sapMKO_1410	BCGDan_sapMKO_1410	330
1518763	1519134	Rv1352	Rv1352	372	1545277	1545648	BCG_1414	BCG_1414	372	1517099	1517470	BCGDan_1412	BCGDan_1412	372	1517269	1517586	BCGDan_sapMKO_1411	BCGDan_sapMKO_1411	318
1519200	1519985	Rv1353c	Rv1353c	786	1545714	1546499	BCG_1415c	BCG_1415c	786	1517536	1518321	BCGDan_1413	BCGDan_1413	786	1517652	1518437	BCGDan_sapMKO_1412	BCGDan_sapMKO_1412	786
1520005	1521876	Rv1354c	Rv1354c	1872	1546519	1548390	BCG_1416c	BCG_1416c	1872	1518341	1520212	BCGDan_1414	BCGDan_1414	1872	1518457	1520328	BCGDan_sapMKO_1413	BCGDan_sapMKO_1413	1872
1521885	1524032	moeY	Rv1355c	2148	1548399	1550546	moeY	BCG_1417c	2148	1520221	1522368	moeY	BCGDan_1415	2148	1520337	1522484	moeY	BCGDan_sapMKO_1414	2148
1524029	1524820	Rv1356c	Rv1356c	792	1550543	1551334	BCG_1418c	BCG_1418c	792	1522365	1523156	BCGDan_1416	BCGDan_1416	792	1522481	1523272	BCGDan_sapMKO_1415	BCGDan_sapMKO_1415	792
1525293	1526216	Rv1357c	Rv1357c	924	1551807	1552730	BCG_1419c	BCG_1419c	924	1523629	1524552	BCGDan_1417	BCGDan_1417	924	1523745	1524578	BCGDan_sapMKO_1416	BCGDan_sapMKO_1416	834
1526612	1530091	Rv1358	Rv1358	3480	1553126	1556605	BCG_1420	BCG_1420	3480	1524948	1528427	BCGDan_1418	BCGDan_1418	3480	1525169	1528543	BCGDan_sapMKO_1417	BCGDan_sapMKO_1417	3375
1530173	1530925	Rv1359	Rv1359	753	1556687	1557439	BCG_1421	BCG_1421	753	1528509	1529261	BCGDan_1419	BCGDan_1419	753	1528625	1529377	BCGDan_sapMKO_1418	BCGDan_sapMKO_1418	753
1531348	1532370	Rv1360	Rv1360	1023	1557862	1558884	BCG_1422	BCG_1422	1023	1529684	1530706	BCGDan_1420	BCGDan_1420	1023	1529800	1530822	BCGDan_sapMKO_1419	BCGDan_sapMKO_1419	1023
1532443	1533633	PPE19	Rv1361c	1191	1558957	1560147	PPE19	BCG_1423c	1191	1530779	1531969	PPE19	BCGDan_1421	1191	1530895	1532085	PPE19	BCGDan_sapMKO_1420	1191
1533948	1534610	Rv1362c	Rv1362c	663	1560462	1561124	BCG_1424c	BCG_1424c	663	1532284	1532946	BCGDan_1422	BCGDan_1422	663	1532400	1533062	BCGDan_sapMKO_1421	BCGDan_sapMKO_1421	663
1534607	1535392	Rv1363c	Rv1363c	786	1561121	1561906	BCG_1425c	BCG_1425c	786	1532943	1533728	BCGDan_1423	BCGDan_1423	786	1533059	1533844	BCGDan_sapMKO_1422	BCGDan_sapMKO_1422	786
1535683	1537644	Rv1364c	Rv1364c	1962	1562197	1564158	BCG_1426c	BCG_1426c	1962	1534019	1535980	BCGDan_1424	BCGDan_1424	1962	1534135	1536096	BCGDan_sapMKO_1423	BCGDan_sapMKO_1423	1962
1537783	1538169	rsfA	Rv1365c	387	1564297	1564683	BCG_1427c	BCG_1427c	387	1536119	1536505	BCGDan_1425	BCGDan_1425	387	1536235	1536585	BCGDan_sapMKO_1424	BCGDan_sapMKO_1424	351
1538390	1539211	Rv1366	Rv1366	822	1564904	1565725	BCG_1428	BCG_1428	822	1536726	1537547	BCGDan_1426	BCGDan_1426	822	1536926	1537663	BCGDan_sapMKO_1425	BCGDan_sapMKO_1425	738
1539512	1540645	Rv1367c	Rv1367c	1134	1566026	1567159	BCG_1429c	BCG_1429c	1134	1537848	1538981	BCGDan_1427	BCGDan_1427	1134	1537964	1539169	BCGDan_sapMKO_1426	BCGDan_sapMKO_1426	1206
1541020	1541805	lprF	Rv1368	786	1567534	1568319	lprF	BCG_1430	786	1539356	1540141	lprF	BCGDan_1428	786	1539472	1540257	lprF	BCGDan_sapMKO_1427	786
1543359	1544828	Rv1371	Rv1371	1470	1568515	1569468	BCG_1431	BCG_1431	954	1540337	1541290	BCGDan_1429	BCGDan_1429	954	1540453	1541406	BCGDan_sapMKO_1428	BCGDan_sapMKO_1428	954
NA	NA	NA	NA	NA	1568990	1569985	BCG_1432	BCG_1432	996	1540812	1541807	BCGDan_1430	BCGDan_1430	996	1540928	1541923	BCGDan_sapMKO_1429	BCGDan_sapMKO_1429	996
1544825	1546006	Rv1372	Rv1372	1182	1569982	1571163	BCG_1433	BCG_1433	1182	1541804	1542985	BCGDan_1431	BCGDan_1431	1182	1541920	1543101	BCGDan_sapMKO_1430	BCGDan_sapMKO_1430	1182
1546012	1546992	Rv1373	Rv1373	981	1571169	1572152	BCG_1434	BCG_1434	984	1542991	1543974	BCGDan_1432	BCGDan_1432	984	1543107	1544090	BCGDan_sapMKO_1431	BCGDan_sapMKO_1431	984
1547072	1547530	Rv1374c	Rv1374c	459	1572232	1572690	BCG_1435c	BCG_1435c	459	1544054	1544512	BCGDan_1433	BCGDan_1433	459	1544170	1544628	BCGDan_sapMKO_1432	BCGDan_sapMKO_1432	459
1547832	1549151	Rv1375	Rv1375	1320	1572992	1574311	BCG_1436	BCG_1436	1320	1544814	1546133	BCGDan_1434	BCGDan_1434	1320	1544930	1546249	BCGDan_sapMKO_1433	BCGDan_sapMKO_1433	1320
1549148	1550641	Rv1376	Rv1376	1494	1574308	1575801	BCG_1437	BCG_1437	1494	1546130	1547623	BCGDan_1435	BCGDan_1435	1494	1546246	1547739	BCGDan_sapMKO_1434	BCGDan_sapMKO_1434	1494
1550579	1551217	Rv1377c	Rv1377c	639	1575739	1576377	BCG_1438c	BCG_1438c	639	1547561	1548199	BCGDan_1436	BCGDan_1436	639	1547677	1548315	BCGDan_sapMKO_1435	BCGDan_sapMKO_1435	639
1551228	1552655	Rv1378c	Rv1378c	1428	1576388	1577815	BCG_1439c	BCG_1439c	1428	1548210	1549637	BCGDan_1437	BCGDan_1437	1428	1548326	1549588	BCGDan_sapMKO_1436	BCGDan_sapMKO_1436	1263
1552654	1553235	pyrR	Rv1379	582	1577814	1578395	pyrR	BCG_1440	582	1549636	1550217	pyrR	BCGDan_1438	582	1549752	1550333	pyrR	BCGDan_sapMKO_1437	582
1553232	1554191	pyrB	Rv1380	960	1578392	1579351	pyrB	BCG_1441	960	1550214	1551173	pyrB	BCGDan_1439	960	1550330	1551289	pyrB	BCGDan_sapMKO_1438	960
1554188	1555480	pyrC	Rv1381	1293	1579348	1580640	pyrC	BCG_1442	1293	1551170	1552462	pyrC	BCGDan_1440	1293	1551286	1552578	pyrC	BCGDan_sapMKO_1439	1293
1555477	1555974	Rv1382	Rv1382	498	1580637	1581134	BCG_1443	BCG_1443	498	1552459	1552956	BCGDan_1441	BCGDan_1441	498	1552575	1553072	BCGDan_sapMKO_1440	BCGDan_sapMKO_1440	498
1555971	1557101	carA	Rv1383	1131	1581131	1582261	carA	BCG_1444	1131	1552953	1554083	carA	BCGDan_1442	1131	1553069	1554199	carA	BCGDan_sapMKO_1441	1131
1557101	1560448	carB	Rv1384	3348	1582261	1585608	carB	BCG_1445	3348	1554083	1557430	carB	BCGDan_1443	3348	1554199	1557546	carB	BCGDan_sapMKO_1442	3348
1560445	1561269	pyrF	Rv1385	825	1585605	1586429	pyrF	BCG_1446	825	1557427	1558251	pyrF	BCGDan_1444	825	1557543	1558367	pyrF	BCGDan_sapMKO_1443	825
1561464	1561772	PE15	Rv1386	309	1586624	1586932	PE15	BCG_1447	309	1558446	1558754	PE15	BCGDan_1445	309	1558562	1558870	PE15	BCGDan_sapMKO_1444	309
1561769	1563388	PPE20	Rv1387	1620	1586929	1588548	PPE20	BCG_1448	1620	1558751	1560370	PPE20	BCGDan_1446	1620	1558867	1560486	PPE20	BCGDan_sapMKO_1445	1620
1563694	1564266	mihF	Rv1388	573	1588854	1589426	mihF	BCG_1449	573	1560676	1561248	mihF	BCGDan_1447	573	1560792	1561364	mihF	BCGDan_sapMKO_1446	573
1564401	1565027	gmk	Rv1389	627	1589561	1590187	gmk	BCG_1450	627	1561383	1562009	gmk	BCGDan_1448	627	1561499	1562125	gmk	BCGDan_sapMKO_1447	627
1565093	1565425	rpoZ	Rv1390	333	1590253	1590585	rpoZ	BCG_1451	333	1562075	1562407	rpoZ	BCGDan_1449	333	1562191	1562523	rpoZ	BCGDan_sapMKO_1448	333
1565441	1566697	dfp	Rv1391	1257	1590601	1591857	dfp	BCG_1452	1257	1562423	1563679	dfp	BCGDan_1450	1257	1562539	1563795	dfp	BCGDan_sapMKO_1449	1257
1566825	1568036	metK	Rv1392	1212	1591985	1593196	metK	BCG_1453	1212	1563807	1565018	metK	BCGDan_1451	1212	1563914	1565134	metK	BCGDan_sapMKO_1450	1221
1568109	1569587	Rv1393c	Rv1393c	1479	1593269	1594747	BCG_1454c	BCG_1454c	1479	1565091	1566569	BCGDan_1452	BCGDan_1452	1479	1565207	1566682	BCGDan_sapMKO_1451	BCGDan_sapMKO_1451	1476
1569584	1570969	cyp132	Rv1394c	1386	1594744	1596129	cyp132	BCG_1455c	1386	1566566	1567951	cyp132	BCGDan_1453	1386	1566682	1568067	cyp132	BCGDan_sapMKO_1452	1386
1571047	1572081	Rv1395	Rv1395	1035	1596207	1597241	BCG_1456	BCG_1456	1035	1568029	1569063	BCGDan_1454	BCGDan_1454	1035	1568184	1569179	BCGDan_sapMKO_1453	BCGDan_sapMKO_1453	996
1572127	1573857	PE_PGRS25	Rv1396c	1731	1597287	1598645	PE_PGRS25	BCG_1457c	1359	1569109	1570467	PE_PGRS25	BCGDan_1455	1359	1569225	1570583	PE_PGRS25	BCGDan_sapMKO_1454	1359
1574112	1574513	vapC10	Rv1397c	402	1598900	1599301	BCG_1458c	BCG_1458c	402	1570722	1571123	BCGDan_1456	BCGDan_1456	402	1570838	1571254	BCGDan_sapMKO_1455	BCGDan_sapMKO_1455	417
1574510	1574767	vapB10	Rv1398c	258	1599298	1599555	BCG_1459c	BCG_1459c	258	1571120	1571377	BCGDan_1457	BCGDan_1457	258	1571236	1571493	BCGDan_sapMKO_1456	BCGDan_sapMKO_1456	258
1574850	1575809	nlhH	Rv1399c	960	1599638	1600597	lipH	BCG_1460c	960	1571460	1572419	lipH	BCGDan_1458	960	1571576	1572496	lipH	BCGDan_sapMKO_1457	921
1575834	1576796	lipI	Rv1400c	963	1600622	1601584	lipI	BCG_1461c	963	1572444	1573406	lipI	BCGDan_1459	963	1572560	1573522	lipI	BCGDan_sapMKO_1458	963
1576930	1577532	Rv1401	Rv1401	603	1601718	1602320	BCG_1462	BCG_1462	603	1573540	1574142	BCGDan_1460	BCGDan_1460	603	1573656	1574258	BCGDan_sapMKO_1459	BCGDan_sapMKO_1459	603
1577613	1579580	priA	Rv1402	1968	1602401	1604368	priA	BCG_1463	1968	1574223	1576190	priA	BCGDan_1461	1968	1574330	1576306	priA	BCGDan_sapMKO_1460	1977
1579598	1580422	Rv1403c	Rv1403c	825	1604386	1605210	BCG_1464c	BCG_1464c	825	1576208	1577032	BCGDan_1462	BCGDan_1462	825	1576324	1577148	BCGDan_sapMKO_1461	BCGDan_sapMKO_1461	825
1580591	1581073	Rv1404	Rv1404	483	1605379	1605861	BCG_1465	BCG_1465	483	1577201	1577683	BCGDan_1463	BCGDan_1463	483	1577316	1577798	BCGDan_sapMKO_1462	BCGDan_sapMKO_1462	483
1581145	1581969	Rv1405c	Rv1405c	825	1605933	1606757	BCG_1466c	BCG_1466c	825	1577755	1578579	BCGDan_1464	BCGDan_1464	825	1577870	1578694	BCGDan_sapMKO_1463	BCGDan_sapMKO_1463	825
1582166	1583104	fmt	Rv1406	939	1606954	1607892	fmt	BCG_1467	939	1578776	1579714	fmt	BCGDan_1465	939	1578891	1579829	fmt	BCGDan_sapMKO_1464	939
1583101	1584474	fmu	Rv1407	1374	1607889	1609262	fmu	BCG_1468	1374	1579711	1581084	fmu	BCGDan_1466	1374	1579826	1581199	fmu	BCGDan_sapMKO_1465	1374
1584499	1585197	rpe	Rv1408	699	1609287	1609985	rpe	BCG_1469	699	1581109	1581807	rpe	BCGDan_1467	699	1581233	1581922	rpe	BCGDan_sapMKO_1466	690
1585194	1586213	ribG	Rv1409	1020	1609982	1611001	ribG	BCG_1470	1020	1581804	1582823	ribG	BCGDan_1468	1020	1581919	1582938	ribG	BCGDan_sapMKO_1467	1020
1586210	1587766	Rv1410c	Rv1410c	1557	1610998	1612554	BCG_1471c	BCG_1471c	1557	1582820	1584376	BCGDan_1469	BCGDan_1469	1557	1582935	1584539	BCGDan_sapMKO_1468	BCGDan_sapMKO_1468	1605
1587772	1588482	lprG	Rv1411c	711	1612560	1613270	lprG	BCG_1472c	711	1584382	1585092	lprG	BCGDan_1470	711	1584497	1585216	lprG	BCGDan_sapMKO_1469	720
1588567	1589172	ribC	Rv1412	606	1613355	1613960	ribC	BCG_1473	606	1585177	1585782	ribC	BCGDan_1471	606	1585292	1585897	ribC	BCGDan_sapMKO_1470	606
1589386	1589901	Rv1413	Rv1413	516	1614174	1614689	BCG_1474	BCG_1474	516	1585996	1586511	BCGDan_1472	BCGDan_1472	516	1586111	1586626	BCGDan_sapMKO_1471	BCGDan_sapMKO_1471	516
1589891	1590292	Rv1414	Rv1414	402	1614679	1615080	BCG_1475	BCG_1475	402	1586501	1586902	BCGDan_1473	BCGDan_1473	402	1586616	1587017	BCGDan_sapMKO_1472	BCGDan_sapMKO_1472	402
1590397	1591674	ribA2	Rv1415	1278	1615185	1616462	ribA2	BCG_1476	1278	1587007	1588284	ribA2	BCGDan_1474	1278	1587122	1588399	ribA2	BCGDan_sapMKO_1473	1278
1591671	1592153	ribH	Rv1416	483	1616477	1616941	ribH	BCG_1477	465	1588281	1588763	ribH	BCGDan_1475	483	1588396	1588878	ribH	BCGDan_sapMKO_1474	483
1592150	1592614	Rv1417	Rv1417	465	1616938	1617402	BCG_1478	BCG_1478	465	1588760	1589224	BCGDan_1476	BCGDan_1476	465	1588875	1589339	BCGDan_sapMKO_1475	BCGDan_sapMKO_1475	465
1592639	1593325	lprH	Rv1418	687	1617427	1618113	lprH	BCG_1479	687	1589249	1589935	lprH	BCGDan_1477	687	1589421	1590050	lprH	BCGDan_sapMKO_1476	630
1593505	1593978	Rv1419	Rv1419	474	1618293	1618766	BCG_1480	BCG_1480	474	1590115	1590588	BCGDan_1478	BCGDan_1478	474	1590230	1590703	BCGDan_sapMKO_1477	BCGDan_sapMKO_1477	474
1594042	1595982	uvrC	Rv1420	1941	1618830	1620770	uvrC	BCG_1481	1941	1590652	1592592	uvrC	BCGDan_1479	1941	1590824	1592707	uvrC	BCGDan_sapMKO_1478	1884
1595979	1596884	Rv1421	Rv1421	906	1620767	1621672	BCG_1482	BCG_1482	906	1592589	1593494	BCGDan_1480	BCGDan_1480	906	1592707	1593609	BCGDan_sapMKO_1479	BCGDan_sapMKO_1479	903
1596881	1597909	Rv1422	Rv1422	1029	1621669	1622697	BCG_1483	BCG_1483	1029	1593491	1594519	BCGDan_1481	BCGDan_1481	1029	1593606	1594634	BCGDan_sapMKO_1480	BCGDan_sapMKO_1480	1029
1597906	1598883	whiA	Rv1423	978	1622694	1623671	whiA	BCG_1484	978	1594516	1595493	whiA	BCGDan_1482	978	1594625	1595608	whiA	BCGDan_sapMKO_1481	984
1598893	1599654	Rv1424c	Rv1424c	762	1623681	1624442	BCG_1485c	BCG_1485c	762	1595503	1596264	BCGDan_1483	BCGDan_1483	762	1595618	1596379	BCGDan_sapMKO_1482	BCGDan_sapMKO_1482	762
1599658	1601037	Rv1425	Rv1425	1380	1624446	1625825	BCG_1486	BCG_1486	1380	1596268	1597647	BCGDan_1484	BCGDan_1484	1380	1596443	1597762	BCGDan_sapMKO_1483	BCGDan_sapMKO_1483	1320
1601059	1602321	lipO	Rv1426c	1263	1625847	1627109	lipO	BCG_1487c	1263	1597669	1598931	lipO	BCGDan_1485	1263	1597784	1598998	lipO	BCGDan_sapMKO_1484	1215
1602321	1603928	fadD12	Rv1427c	1608	1627109	1628716	fadD12	BCG_1488c	1608	1598931	1600538	fadD12	BCGDan_1486	1608	1599046	1600653	fadD12	BCGDan_sapMKO_1485	1608
1603932	1604759	Rv1428c	Rv1428c	828	1628720	1629547	BCG_1489c	BCG_1489c	828	1600542	1601369	BCGDan_1487	BCGDan_1487	828	1600657	1601391	BCGDan_sapMKO_1486	BCGDan_sapMKO_1486	735
1604878	1606146	Rv1429	Rv1429	1269	1629666	1630934	BCG_1490	BCG_1490	1269	1601488	1602756	BCGDan_1488	BCGDan_1488	1269	1601648	1602871	BCGDan_sapMKO_1487	BCGDan_sapMKO_1487	1224
1606386	1607972	PE16	Rv1430	1587	1631174	1632760	PE16	BCG_1491	1587	1602996	1604582	PE16	BCGDan_1489	1587	1603111	1604697	PE16	BCGDan_sapMKO_1488	1587
1608083	1609852	Rv1431	Rv1431	1770	1632871	1634640	BCG_1492	BCG_1492	1770	1604693	1606462	BCGDan_1490	BCGDan_1490	1770	1604808	1606577	BCGDan_sapMKO_1489	BCGDan_sapMKO_1489	1770
1609849	1611270	Rv1432	Rv1432	1422	1634637	1636058	BCG_1493	BCG_1493	1422	1606459	1607880	BCGDan_1491	BCGDan_1491	1422	1606574	1607995	BCGDan_sapMKO_1490	BCGDan_sapMKO_1490	1422
1611434	1612249	Rv1433	Rv1433	816	1636222	1637043	BCG_1494	BCG_1494	822	1608044	1608865	BCGDan_1492	BCGDan_1492	822	1608159	1608980	BCGDan_sapMKO_1491	BCGDan_sapMKO_1491	822
1612256	1612393	Rv1434	Rv1434	138	1637043	1637180	BCG_1495	BCG_1495	138	1608865	1609002	BCGDan_1493	BCGDan_1493	138	1608980	1609117	BCGDan_sapMKO_1492	BCGDan_sapMKO_1492	138
1612342	1612950	Rv1435c	Rv1435c	609	1637129	1637758	BCG_1496c	BCG_1496c	630	1608951	1609580	BCGDan_1494	BCGDan_1494	630	1609066	1609686	BCGDan_sapMKO_1493	BCGDan_sapMKO_1493	621
1613307	1614326	gap	Rv1436	1020	1638115	1639134	gap	BCG_1497	1020	1609937	1610956	gap	BCGDan_1495	1020	1610052	1611071	gap	BCGDan_sapMKO_1494	1020
1614329	1615567	pgk	Rv1437	1239	1639137	1640375	pgk	BCG_1498	1239	1610959	1612197	pgk	BCGDan_1496	1239	1611074	1612312	pgk	BCGDan_sapMKO_1495	1239
1615564	1616349	tpi	Rv1438	786	1640372	1641157	tpi	BCG_1499	786	1612194	1612979	tpi	BCGDan_1497	786	1612309	1613094	tpi	BCGDan_sapMKO_1496	786
1616961	1617386	Rv1439c	Rv1439c	426	1641769	1642194	BCG_1500c	BCG_1500c	426	1613591	1614016	BCGDan_1498	BCGDan_1498	426	1613706	1614131	BCGDan_sapMKO_1497	BCGDan_sapMKO_1497	426
1617837	1618070	secG	Rv1440	234	1642645	1642878	secG	BCG_1501	234	1614467	1614700	secG	BCGDan_1499	234	1614582	1614815	secG	BCGDan_sapMKO_1498	234
1618209	1619684	PE_PGRS26	Rv1441c	1476	1643017	1644492	PE_PGRS26	BCG_1502c	1476	1614839	1616314	PE_PGRS26	BCGDan_1500	1476	1614954	1616429	PE_PGRS26	BCGDan_sapMKO_1499	1476
1619791	1622091	bisC	Rv1442	2301	1644599	1646899	bisC	BCG_1503	2301	1616421	1618721	bisC	BCGDan_1501	2301	1616536	1618836	bisC	BCGDan_sapMKO_1500	2301
1622207	1622692	Rv1443c	Rv1443c	486	1647015	1647500	BCG_1504c	BCG_1504c	486	1618837	1619322	BCGDan_1502	BCGDan_1502	486	1618952	1619437	BCGDan_sapMKO_1501	BCGDan_sapMKO_1501	486
1623287	1623697	Rv1444c	Rv1444c	411	1648099	1648509	BCG_1505c	BCG_1505c	411	1619929	1620339	BCGDan_1503	BCGDan_1503	411	1620041	1620400	BCGDan_sapMKO_1502	BCGDan_sapMKO_1502	360
1623714	1624457	devB	Rv1445c	744	1648526	1649269	devB	BCG_1506c	744	1620356	1621099	devB	BCGDan_1504	744	1620468	1621211	devB	BCGDan_sapMKO_1503	744
1624454	1625365	opcA	Rv1446c	912	1649266	1650177	opcA	BCG_1507c	912	1621096	1622007	opcA	BCGDan_1505	912	1621208	1622119	opcA	BCGDan_sapMKO_1504	912
1625418	1626962	zwf2	Rv1447c	1545	1650230	1651774	zwf2	BCG_1508c	1545	1622060	1623604	zwf2	BCGDan_1506	1545	1622172	1623716	zwf2	BCGDan_sapMKO_1505	1545
1626959	1628080	tal	Rv1448c	1122	1651771	1652892	tal	BCG_1509c	1122	1623601	1624722	tal	BCGDan_1507	1122	1623713	1624834	tal	BCGDan_sapMKO_1506	1122
1628097	1630199	tkt	Rv1449c	2103	1652909	1655011	tkt	BCG_1510c	2103	1624739	1626841	tkt	BCGDan_1508	2103	1624851	1626953	tkt	BCGDan_sapMKO_1507	2103
1630638	1634627	PE_PGRS27	Rv1450c	3990	1655450	1659649	PE_PGRS27	BCG_1511c	4200	1627280	1631479	PE_PGRS27	BCGDan_1509	4200	1627392	1631594	PE_PGRS27	BCGDan_sapMKO_1508	4203
1635029	1635955	ctaB	Rv1451	927	1660051	1660977	ctaB	BCG_1512	927	1631881	1632807	ctaB	BCGDan_1510	927	1632041	1632919	ctaB	BCGDan_sapMKO_1509	879
1636004	1638229	PE_PGRS28	Rv1452c	2226	1661026	1663248	PE_PGRS28	BCG_1513c	2223	1632856	1635078	PE_PGRS28	BCGDan_1511	2223	1632968	1635190	PE_PGRS28	BCGDan_sapMKO_1510	2223
1638381	1639646	Rv1453	Rv1453	1266	1663400	1664665	BCG_1514	BCG_1514	1266	1635230	1636495	BCGDan_1512	BCGDan_1512	1266	1635342	1636607	BCGDan_sapMKO_1511	BCGDan_sapMKO_1511	1266
1639674	1640660	qor	Rv1454c	987	1664693	1665679	qor	BCG_1515c	987	1636523	1637509	qor	BCGDan_1513	987	1636635	1637621	qor	BCGDan_sapMKO_1512	987
1640680	1641543	Rv1455	Rv1455	864	1665699	1666562	BCG_1516	BCG_1516	864	1637529	1638392	BCGDan_1514	BCGDan_1514	864	1637641	1638504	BCGDan_sapMKO_1513	BCGDan_sapMKO_1513	864
1641493	1642425	Rv1456c	Rv1456c	933	1666512	1667444	BCG_1517c	BCG_1517c	933	1638342	1639274	BCGDan_1515	BCGDan_1515	933	1638454	1639386	BCGDan_sapMKO_1514	BCGDan_sapMKO_1514	933
1642537	1643322	Rv1457c	Rv1457c	786	1667556	1668341	BCG_1518c	BCG_1518c	786	1639386	1640171	BCGDan_1516	BCGDan_1516	786	1639498	1640283	BCGDan_sapMKO_1515	BCGDan_sapMKO_1515	786
1643319	1644260	Rv1458c	Rv1458c	942	1668338	1669279	BCG_1519c	BCG_1519c	942	1640168	1641109	BCGDan_1517	BCGDan_1517	942	1640280	1641122	BCGDan_sapMKO_1516	BCGDan_sapMKO_1516	843
1644363	1646138	Rv1459c	Rv1459c	1776	1669435	1671210	BCG_1520c	BCG_1520c	1776	1641265	1643040	BCGDan_1518	BCGDan_1518	1776	1641376	1643151	BCGDan_sapMKO_1517	BCGDan_sapMKO_1517	1776
1646186	1646992	Rv1460	Rv1460	807	1671258	1672064	BCG_1521	BCG_1521	807	1643088	1643894	BCGDan_1519	BCGDan_1519	807	1643271	1644005	BCGDan_sapMKO_1518	BCGDan_sapMKO_1518	735
1646989	1649529	Rv1461	Rv1461	2541	1672061	1674601	BCG_1522	BCG_1522	2541	1643891	1646431	BCGDan_1520	BCGDan_1520	2541	1644002	1646542	BCGDan_sapMKO_1519	BCGDan_sapMKO_1519	2541
1649526	1650719	Rv1462	Rv1462	1194	1674598	1675791	BCG_1523	BCG_1523	1194	1646428	1647621	BCGDan_1521	BCGDan_1521	1194	1646539	1647732	BCGDan_sapMKO_1520	BCGDan_sapMKO_1520	1194
1650716	1651516	Rv1463	Rv1463	801	1675788	1676588	BCG_1524	BCG_1524	801	1647618	1648418	BCGDan_1522	BCGDan_1522	801	1647729	1648529	BCGDan_sapMKO_1521	BCGDan_sapMKO_1521	801
1651518	1652771	csd	Rv1464	1254	1676590	1677843	csd	BCG_1525	1254	1648420	1649673	csd	BCGDan_1523	1254	1648531	1649784	csd	BCGDan_sapMKO_1522	1254
1652768	1653256	Rv1465	Rv1465	489	1677840	1678328	BCG_1526	BCG_1526	489	1649670	1650158	BCGDan_1524	BCGDan_1524	489	1649781	1650269	BCGDan_sapMKO_1523	BCGDan_sapMKO_1523	489
1653231	1653578	Rv1466	Rv1466	348	1678303	1678650	BCG_1527	BCG_1527	348	1650133	1650480	BCGDan_1525	BCGDan_1525	348	1650244	1650591	BCGDan_sapMKO_1524	BCGDan_sapMKO_1524	348
1653673	1655502	fadE15	Rv1467c	1830	1678745	1680574	fadE15	BCG_1528c	1830	1650575	1652404	fadE15	BCGDan_1526	1830	1650686	1652515	fadE15	BCGDan_sapMKO_1525	1830
1655609	1656721	PE_PGRS29	Rv1468c	1113	1680681	1681793	PE_PGRS29	BCG_1529c	1113	1652511	1653623	PE_PGRS29	BCGDan_1527	1113	1652622	1653734	PE_PGRS29	BCGDan_sapMKO_1526	1113
1656963	1658936	ctpD	Rv1469	1974	1682035	1684008	ctpD	BCG_1530	1974	1653865	1655838	ctpD	BCGDan_1528	1974	1654051	1655949	ctpD	BCGDan_sapMKO_1527	1899
1658980	1659354	trxA	Rv1470	375	1684052	1684426	trxA	BCG_1531	375	1655882	1656256	trxA	BCGDan_1529	375	1655993	1656367	trxA	BCGDan_sapMKO_1528	375
1659370	1659741	trxB1	Rv1471	372	1684442	1684813	trxB1	BCG_1532	372	1656272	1656643	trxB1	BCGDan_1530	372	1656383	1656754	trxB1	BCGDan_sapMKO_1529	372
1659763	1660620	echA12	Rv1472	858	1684835	1685692	echA12	BCG_1533	858	1656665	1657522	echA12	BCGDan_1531	858	1656824	1657633	echA12	BCGDan_sapMKO_1530	810
1660656	1662284	Rv1473	Rv1473	1629	1685728	1687356	BCG_1534	BCG_1534	1629	1657558	1659186	BCGDan_1532	BCGDan_1532	1629	1657669	1659297	BCGDan_sapMKO_1531	BCGDan_sapMKO_1531	1629
1662381	1662572	Rv1473A	Rv1473A	192	1687453	1687644	BCG_1535	BCG_1535	192	1659283	1659474	BCGDan_1533	BCGDan_1533	192	1659394	1659585	BCGDan_sapMKO_1532	BCGDan_sapMKO_1532	192
1662641	1663204	Rv1474c	Rv1474c	564	1687713	1688276	BCG_1536c	BCG_1536c	564	1659543	1660106	BCGDan_1534	BCGDan_1534	564	1659654	1660217	BCGDan_sapMKO_1533	BCGDan_sapMKO_1533	564
1663215	1666046	acn	Rv1475c	2832	1688287	1691118	acn	BCG_1537c	2832	1660117	1662948	acn	BCGDan_1535	2832	1660228	1663059	acn	BCGDan_sapMKO_1534	2832
1666204	1666764	Rv1476	Rv1476	561	1691276	1691836	BCG_1538	BCG_1538	561	1663106	1663666	BCGDan_1536	BCGDan_1536	561	1663217	1663777	BCGDan_sapMKO_1535	BCGDan_sapMKO_1535	561
1666990	1668408	ripA	Rv1477	1419	1692062	1693480	BCG_1539	BCG_1539	1419	1663892	1665310	BCGDan_1537	BCGDan_1537	1419	1664081	1665421	BCGDan_sapMKO_1536	BCGDan_sapMKO_1536	1341
1668419	1669144	Rv1478	Rv1478	726	1693491	1694216	BCG_1540	BCG_1540	726	1665321	1666046	BCGDan_1538	BCGDan_1538	726	1665432	1666157	BCGDan_sapMKO_1537	BCGDan_sapMKO_1537	726
1669283	1670416	moxR1	Rv1479	1134	1694355	1695488	moxR1	BCG_1541	1134	1666185	1667318	moxR1	BCGDan_1539	1134	1666296	1667429	moxR1	BCGDan_sapMKO_1538	1134
1670413	1671366	Rv1480	Rv1480	954	1695485	1696438	BCG_1542	BCG_1542	954	1667315	1668268	BCGDan_1540	BCGDan_1540	954	1667426	1668379	BCGDan_sapMKO_1539	BCGDan_sapMKO_1539	954
1671377	1672384	Rv1481	Rv1481	1008	1696449	1697456	BCG_1543	BCG_1543	1008	1668279	1669286	BCGDan_1541	BCGDan_1541	1008	1668390	1669397	BCGDan_sapMKO_1540	BCGDan_sapMKO_1540	1008
1672457	1673299	Rv1482c	Rv1482c	843	1697529	1698371	BCG_1544c	BCG_1544c	843	1669359	1670201	BCGDan_1542	BCGDan_1542	843	1669470	1670312	BCGDan_sapMKO_1541	BCGDan_sapMKO_1541	843
1673440	1674183	fabG1	Rv1483	744	1698512	1699255	fabG1	BCG_1545	744	1670342	1671085	fabG1	BCGDan_1543	744	1670453	1671196	fabG1	BCGDan_sapMKO_1542	744
1674202	1675011	inhA	Rv1484	810	1699274	1700083	inhA	BCG_1546	810	1671104	1671913	inhA	BCGDan_1544	810	1671215	1672024	inhA	BCGDan_sapMKO_1543	810
1675017	1676051	hemZ	Rv1485	1035	1700089	1701123	hemZ	BCG_1547	1035	1671919	1672953	hemZ	BCGDan_1545	1035	1672030	1673064	hemZ	BCGDan_sapMKO_1544	1035
1676017	1676883	Rv1486c	Rv1486c	867	1700985	1701956	BCG_1548c	BCG_1548c	972	1672815	1673786	BCGDan_1546	BCGDan_1546	972	1672926	1673897	BCGDan_sapMKO_1545	BCGDan_sapMKO_1545	972
1676941	1677375	Rv1487	Rv1487	435	1702014	1702448	BCG_1549	BCG_1549	435	1673844	1674278	BCGDan_1547	BCGDan_1547	435	1673955	1674389	BCGDan_sapMKO_1546	BCGDan_sapMKO_1546	435
1677397	1678542	Rv1488	Rv1488	1146	1702470	1703615	BCG_1550	BCG_1550	1146	1674300	1675445	BCGDan_1548	BCGDan_1548	1146	1674435	1675547	BCGDan_sapMKO_1547	BCGDan_sapMKO_1547	1113
1678552	1678908	Rv1489	Rv1489	357	1703625	1703981	BCG_1551	BCG_1551	357	1675455	1675811	BCGDan_1549	BCGDan_1549	357	1675565	1675921	BCGDan_sapMKO_1548	BCGDan_sapMKO_1548	357
1678942	1679172	Rv1489A	Rv1489A	231	1704015	1704245	BCG_1552	BCG_1552	231	1675845	1676075	BCGDan_1550	BCGDan_1550	231	1675955	1676185	BCGDan_sapMKO_1549	BCGDan_sapMKO_1549	231
1679322	1680629	Rv1490	Rv1490	1308	1704395	1705702	BCG_1553	BCG_1553	1308	1676225	1677532	BCGDan_1551	BCGDan_1551	1308	1676335	1677642	BCGDan_sapMKO_1550	BCGDan_sapMKO_1550	1308
1681208	1681966	Rv1491c	Rv1491c	759	1706281	1707039	BCG_1554c	BCG_1554c	759	1678111	1678869	BCGDan_1552	BCGDan_1552	759	1678221	1678979	BCGDan_sapMKO_1551	BCGDan_sapMKO_1551	759
1682157	1684004	mutA	Rv1492	1848	1707230	1709077	mutA	BCG_1555	1848	1679060	1680907	mutA	BCGDan_1553	1848	1679146	1681017	mutA	BCGDan_sapMKO_1552	1872
1684005	1686257	mutB	Rv1493	2253	1709078	1711330	mutB	BCG_1556	2253	1680908	1683160	mutB	BCGDan_1554	2253	1681018	1683270	mutB	BCGDan_sapMKO_1553	2253
1686271	1686573	mazE4	Rv1494	303	1711344	1711646	BCG_1557	BCG_1557	303	1683174	1683476	BCGDan_1555	BCGDan_1555	303	1683281	1683586	BCGDan_sapMKO_1554	BCGDan_sapMKO_1554	306
1686570	1686887	mazF4	Rv1495	318	1711643	1711960	BCG_1558	BCG_1558	318	1683473	1683790	BCGDan_1556	BCGDan_1556	318	1683583	1683900	BCGDan_sapMKO_1555	BCGDan_sapMKO_1555	318
1686884	1687888	Rv1496	Rv1496	1005	1711957	1712961	BCG_1559	BCG_1559	1005	1683787	1684791	BCGDan_1557	BCGDan_1557	1005	1683891	1684901	BCGDan_sapMKO_1556	BCGDan_sapMKO_1556	1011
1687941	1689230	lipL	Rv1497	1290	1713014	1714303	lipL	BCG_1560	1290	1684844	1686133	lipL	BCGDan_1558	1290	1684954	1686243	lipL	BCGDan_sapMKO_1557	1290
1689303	1689920	Rv1498c	Rv1498c	618	1714376	1714993	BCG_1561c	BCG_1561c	618	1686206	1686823	BCGDan_1559	BCGDan_1559	618	1686316	1686933	BCGDan_sapMKO_1558	BCGDan_sapMKO_1558	618
1690134	1690346	Rv1498A	Rv1498A	213	1715207	1715398	BCG_1562c	BCG_1562c	192	1687037	1687228	BCGDan_1560	BCGDan_1560	192	1687147	1687338	BCGDan_sapMKO_1559	BCGDan_sapMKO_1559	192
1690407	1690805	Rv1499	Rv1499	399	1715480	1715878	BCG_1563	BCG_1563	399	1687310	1687708	BCGDan_1561	BCGDan_1561	399	1687462	1687818	BCGDan_sapMKO_1560	BCGDan_sapMKO_1560	357
1690850	1691878	Rv1500	Rv1500	1029	1715923	1716951	BCG_1564	BCG_1564	1029	1687753	1688781	BCGDan_1562	BCGDan_1562	1029	1687863	1688891	BCGDan_sapMKO_1561	BCGDan_sapMKO_1561	1029
1691890	1692711	Rv1501	Rv1501	822	1716963	1717784	BCG_1565	BCG_1565	822	1688793	1689614	BCGDan_1563	BCGDan_1563	822	1688903	1689724	BCGDan_sapMKO_1562	BCGDan_sapMKO_1562	822
1692924	1693823	Rv1502	Rv1502	900	1717997	1718896	BCG_1566	BCG_1566	900	1689827	1690726	BCGDan_1564	BCGDan_1564	900	1689937	1690836	BCGDan_sapMKO_1563	BCGDan_sapMKO_1563	900
1693996	1694544	Rv1503c	Rv1503c	549	1719069	1720217	BCG_1567c	BCG_1567c	1149	1690899	1692047	BCGDan_1565	BCGDan_1565	1149	1691009	1692157	BCGDan_sapMKO_1564	BCGDan_sapMKO_1564	1149
1695281	1695946	Rv1505c	Rv1505c	666	1720354	1721019	BCG_1568c	BCG_1568c	666	1692184	1692849	BCGDan_1566	BCGDan_1566	666	1692294	1692959	BCGDan_sapMKO_1565	BCGDan_sapMKO_1565	666
1708871	1709635	Rv1517	Rv1517	765	1721212	1721976	BCG_1569	BCG_1569	765	1693042	1693806	BCGDan_1567	BCGDan_1567	765	1693185	1693916	BCGDan_sapMKO_1566	BCGDan_sapMKO_1566	732
1709644	1710603	Rv1518	Rv1518	960	1721985	1722944	BCG_1570	BCG_1570	960	1693839	1694774	BCGDan_1568	BCGDan_1568	936	1693925	1694884	BCGDan_sapMKO_1567	BCGDan_sapMKO_1567	960
1710733	1711002	Rv1519	Rv1519	270	1723074	1723343	BCG_1571	BCG_1571	270	1694904	1695173	BCGDan_1569	BCGDan_1569	270	1695014	1695283	BCGDan_sapMKO_1568	BCGDan_sapMKO_1568	270
1711028	1712068	Rv1520	Rv1520	1041	1723369	1724409	BCG_1572	BCG_1572	1041	1695199	1696239	BCGDan_1570	BCGDan_1570	1041	1695276	1696349	BCGDan_sapMKO_1569	BCGDan_sapMKO_1569	1074
1712302	1714053	fadD25	Rv1521	1752	1724643	1726394	fadD25	BCG_1573	1752	1696473	1698224	fadD25	BCGDan_1571	1752	1696580	1698334	fadD25	BCGDan_sapMKO_1570	1755
1714172	1717612	mmpL12	Rv1522c	3441	1726630	1729953	mmpL12	BCG_1574c	3324	1698460	1701783	mmpL12	BCGDan_1572	3324	1698570	1701893	mmpL12	BCGDan_sapMKO_1571	3324
1717653	1718696	Rv1523	Rv1523	1044	1729994	1731037	BCG_1575	BCG_1575	1044	1701824	1702867	BCGDan_1573	BCGDan_1573	1044	1701934	1702977	BCGDan_sapMKO_1572	BCGDan_sapMKO_1572	1044
1718726	1719970	Rv1524	Rv1524	1245	1731067	1732311	BCG_1576	BCG_1576	1245	1702897	1704141	BCGDan_1574	BCGDan_1574	1245	1703007	1704251	BCGDan_sapMKO_1573	BCGDan_sapMKO_1573	1245
1720017	1720802	wbbL2	Rv1525	786	1732358	1733143	wbbL2	BCG_1577	786	1704188	1704973	wbbL2	BCGDan_1575	786	1704322	1705083	wbbL2	BCGDan_sapMKO_1574	762
1720780	1722060	Rv1526c	Rv1526c	1281	1733121	1734401	BCG_1578c	BCG_1578c	1281	1704951	1706231	BCGDan_1576	BCGDan_1576	1281	1705061	1706341	BCGDan_sapMKO_1575	BCGDan_sapMKO_1575	1281
1722083	1728409	pks5	Rv1527c	6327	1734424	1740750	pks5	BCG_1579c	6327	1706254	1712580	pks5	BCGDan_1577	6327	1706364	1712690	pks5	BCGDan_sapMKO_1576	6327
1728953	1729450	papA4	Rv1528c	498	1741294	1741791	papA4	BCG_1580c	498	1713124	1713621	papA4	BCGDan_1578	498	1713234	1713731	papA4	BCGDan_sapMKO_1577	498
1729502	1731256	fadD24	Rv1529	1755	1741843	1743597	fadD24	BCG_1581	1755	1713673	1715427	fadD24	BCGDan_1579	1755	1713783	1715537	fadD24	BCGDan_sapMKO_1578	1755
1731373	1732476	adh	Rv1530	1104	1743714	1744817	adh	BCG_1582	1104	1715544	1716647	adh	BCGDan_1580	1104	1715654	1716757	adh	BCGDan_sapMKO_1579	1104
1732473	1733039	Rv1531	Rv1531	567	1744814	1745380	BCG_1583	BCG_1583	567	1716644	1717210	BCGDan_1581	BCGDan_1581	567	1716769	1717320	BCGDan_sapMKO_1580	BCGDan_sapMKO_1580	552
1733116	1733550	Rv1532c	Rv1532c	435	1745457	1745891	BCG_1584c	BCG_1584c	435	1717287	1717721	BCGDan_1582	BCGDan_1582	435	1717397	1717831	BCGDan_sapMKO_1581	BCGDan_sapMKO_1581	435
1733610	1734737	Rv1533	Rv1533	1128	1745951	1747078	BCG_1585	BCG_1585	1128	1717781	1718908	BCGDan_1583	BCGDan_1583	1128	1717891	1719018	BCGDan_sapMKO_1582	BCGDan_sapMKO_1582	1128
1734734	1735411	Rv1534	Rv1534	678	1747075	1747752	BCG_1586	BCG_1586	678	1718905	1719582	BCGDan_1584	BCGDan_1584	678	1719015	1719692	BCGDan_sapMKO_1583	BCGDan_sapMKO_1583	678
1735976	1736212	Rv1535	Rv1535	237	1748317	1748553	BCG_1587	BCG_1587	237	1720147	1720383	BCGDan_1585	BCGDan_1585	237	1720257	1720493	BCGDan_sapMKO_1584	BCGDan_sapMKO_1584	237
1736519	1739644	ileS	Rv1536	3126	1748860	1751985	ileS	BCG_1588	3126	1720690	1723815	ileS	BCGDan_1586	3126	1720800	1723925	ileS	BCGDan_sapMKO_1585	3126
1739856	1741247	dinX	Rv1537	1392	1752197	1753588	dinX	BCG_1589	1392	1724027	1725418	dinX	BCGDan_1587	1392	1724122	1725528	dinX	BCGDan_sapMKO_1586	1407
1741212	1742192	ansA	Rv1538c	981	1753553	1754533	ansA	BCG_1590c	981	1725383	1726363	ansA	BCGDan_1588	981	1725493	1726473	ansA	BCGDan_sapMKO_1587	981
1742244	1742852	lspA	Rv1539	609	1754585	1755193	lspA	BCG_1591	609	1726415	1727023	lspA	BCGDan_1589	609	1726525	1727133	lspA	BCGDan_sapMKO_1588	609
1742845	1743771	Rv1540	Rv1540	927	1755186	1756112	BCG_1592	BCG_1592	927	1727016	1727942	BCGDan_1590	BCGDan_1590	927	1727168	1728052	BCGDan_sapMKO_1589	BCGDan_sapMKO_1589	885
1743778	1744371	lprI	Rv1541c	594	1756119	1756712	lprI	BCG_1593c	594	1727949	1728542	lprI	BCGDan_1591	594	1728059	1728652	lprI	BCGDan_sapMKO_1590	594
1744426	1744836	glbN	Rv1542c	411	1756767	1757177	glbN	BCG_1594c	411	1728597	1729007	glbN	BCGDan_1592	411	1728707	1729117	glbN	BCGDan_sapMKO_1591	411
1745064	1746089	Rv1543	Rv1543	1026	1757405	1758430	BCG_1595	BCG_1595	1026	1729235	1730260	BCGDan_1593	BCGDan_1593	1026	1729345	1730370	BCGDan_sapMKO_1592	BCGDan_sapMKO_1592	1026
1746094	1746897	Rv1544	Rv1544	804	1758435	1758533	BCG_1596	BCG_1596	99	1730265	1731068	BCGDan_1594	BCGDan_1594	804	1730375	1731178	BCGDan_sapMKO_1593	BCGDan_sapMKO_1593	804
NA	NA	NA	NA	NA	1758533	1759228	BCG_1597	BCG_1597	696	NA	NA	NA	NA	NA	NA	NA	NA	NA	NA
1746919	1747146	Rv1545	Rv1545	228	1759250	1759477	BCG_1598	BCG_1598	228	1731090	1731317	BCGDan_1595	BCGDan_1595	228	1731200	1731427	BCGDan_sapMKO_1594	BCGDan_sapMKO_1594	228
1747195	1747626	Rv1546	Rv1546	432	1759526	1759957	BCG_1599	BCG_1599	432	1731366	1731797	BCGDan_1596	BCGDan_1596	432	1731476	1731907	BCGDan_sapMKO_1595	BCGDan_sapMKO_1595	432
1747694	1751248	dnaE1	Rv1547	3555	1760025	1763579	dnaE1	BCG_1600	3555	1731865	1735419	dnaE1	BCGDan_1597	3555	1732005	1735529	dnaE1	BCGDan_sapMKO_1596	3525
1751297	1753333	PPE21	Rv1548c	2037	1763628	1765664	PPE21	BCG_1601c	2037	1735468	1737504	PPE21	BCGDan_1598	2037	1735578	1737623	PPE21	BCGDan_sapMKO_1597	2046
1753510	1754037	fadD11.1	Rv1549	528	1765821	1767764	fadD11	BCG_1602	1944	1737661	1739604	fadD11	BCGDan_1599	1944	1737915	1739714	fadD11	BCGDan_sapMKO_1598	1800
1755445	1757310	plsB1	Rv1551	1866	1767778	1769643	plsB1	BCG_1603	1866	1739618	1741483	plsB1	BCGDan_1600	1866	1739728	1741593	plsB1	BCGDan_sapMKO_1599	1866
1757681	1759432	frdA	Rv1552	1752	1770013	1771764	frdA	BCG_1604	1752	1741853	1743604	frdA	BCGDan_1601	1752	1741962	1743713	frdA	BCGDan_sapMKO_1600	1752
1759435	1760178	frdB	Rv1553	744	1771767	1772897	frdBC	BCG_1605	1131	1743607	1744737	frdBC	BCGDan_1602	1131	1743716	1744846	frdBC	BCGDan_sapMKO_1601	1131
1760552	1760929	frdD	Rv1555	378	1772894	1773271	frdD	BCG_1606	378	1744734	1745111	frdD	BCGDan_1603	378	1744843	1745220	frdD	BCGDan_sapMKO_1602	378
1760997	1761605	Rv1556	Rv1556	609	1773339	1773947	BCG_1607	BCG_1607	609	1745179	1745787	BCGDan_1604	BCGDan_1604	609	1745369	1745896	BCGDan_sapMKO_1603	BCGDan_sapMKO_1603	528
NA	NA	NA	NA	NA	1774086	1774532	mmpS6	BCG_1608	447	1745941	1746372	mmpS6	BCGDan_1605	432	1746050	1746481	mmpS6	BCGDan_sapMKO_1604	432
1761744	1762937	mmpL6	Rv1557	1194	1774529	1777432	mmpL6	BCG_1609	2904	1746369	1749272	mmpL6	BCGDan_1606	2904	1746478	1749381	mmpL6	BCGDan_sapMKO_1605	2904
1762947	1763393	Rv1558	Rv1558	447	1777442	1777888	BCG_1610	BCG_1610	447	1749282	1749728	BCGDan_1607	BCGDan_1607	447	1749391	1749837	BCGDan_sapMKO_1606	BCGDan_sapMKO_1606	447
1763428	1764717	ilvA	Rv1559	1290	1777923	1779212	ilvA	BCG_1611	1290	1749763	1751052	ilvA	BCGDan_1608	1290	1749872	1751161	ilvA	BCGDan_sapMKO_1607	1290
1764755	1764973	vapB11	Rv1560	219	1779250	1779468	BCG_1612	BCG_1612	219	1751090	1751308	BCGDan_1609	BCGDan_1609	219	1751214	1751417	BCGDan_sapMKO_1608	BCGDan_sapMKO_1608	204
1764979	1765383	vapC11	Rv1561	405	1779474	1779878	BCG_1613	BCG_1613	405	1751314	1751718	BCGDan_1610	BCGDan_1610	405	1751423	1751827	BCGDan_sapMKO_1609	BCGDan_sapMKO_1609	405
1765400	1767142	treZ	Rv1562c	1743	1779895	1780455	treZb	BCG_1614c	561	1751735	1752295	treZb	BCGDan_1611	561	1751844	1752344	treZb	BCGDan_sapMKO_1610	501
NA	NA	NA	NA	NA	1780452	1781636	treZa	BCG_1615c	1185	1752292	1753476	treZa	BCGDan_1612	1185	1752401	1753585	treZa	BCGDan_sapMKO_1611	1185
1767135	1769432	treY	Rv1563c	2298	1781629	1783926	treY	BCG_1616c	2298	1753469	1755766	treY	BCGDan_1613	2298	1753578	1755875	treY	BCGDan_sapMKO_1612	2298
1769436	1771601	treX	Rv1564c	2166	1783930	1786095	treX	BCG_1617c	2166	1755770	1757935	treX	BCGDan_1614	2166	1755879	1758044	treX	BCGDan_sapMKO_1613	2166
1771640	1773829	Rv1565c	Rv1565c	2190	1786134	1788323	BCG_1618c	BCG_1618c	2190	1757974	1760163	BCGDan_1615	BCGDan_1615	2190	1758083	1760206	BCGDan_sapMKO_1614	BCGDan_sapMKO_1614	2124
1773928	1774620	Rv1566c	Rv1566c	693	1788422	1789114	BCG_1619c	BCG_1619c	693	1760262	1760954	BCGDan_1616	BCGDan_1616	693	1760371	1761063	BCGDan_sapMKO_1615	BCGDan_sapMKO_1615	693
1774860	1775144	Rv1567c	Rv1567c	285	1789354	1789638	BCG_1620c	BCG_1620c	285	1761194	1761478	BCGDan_1617	BCGDan_1617	285	1761303	1761587	BCGDan_sapMKO_1616	BCGDan_sapMKO_1616	285
1775392	1776705	bioA	Rv1568	1314	1789886	1791199	bioA	BCG_1621	1314	1761726	1763039	bioA	BCGDan_1618	1314	1761799	1763148	bioA	BCGDan_sapMKO_1617	1350
1776702	1777862	bioF1	Rv1569	1161	1791196	1792356	bioF1	BCG_1622	1161	1763036	1764196	bioF1	BCGDan_1619	1161	1763145	1764305	bioF1	BCGDan_sapMKO_1618	1161
1777859	1778539	bioD	Rv1570	681	1792353	1793033	bioD	BCG_1623	681	1764193	1764873	bioD	BCGDan_1620	681	1764302	1764982	bioD	BCGDan_sapMKO_1619	681
1778539	1779048	Rv1571	Rv1571	510	1793033	1793542	BCG_1624	BCG_1624	510	1764873	1765382	BCGDan_1621	BCGDan_1621	510	1764982	1765491	BCGDan_sapMKO_1620	BCGDan_sapMKO_1620	510
1779194	1779298	Rv1572c	Rv1572c	105	1793688	1794644	BCG_1625c	BCG_1625c	957	1765528	1766484	BCGDan_1622	BCGDan_1622	957	1765637	1766599	BCGDan_sapMKO_1621	BCGDan_sapMKO_1621	963
1789168	1789836	Rv1588c	Rv1588c	669	1794415	1795083	BCG_1626c	BCG_1626c	669	1766255	1766923	BCGDan_1623	BCGDan_1623	669	1766364	1767032	BCGDan_sapMKO_1622	BCGDan_sapMKO_1622	669
1790284	1791333	bioB	Rv1589	1050	1795531	1796580	bioB	BCG_1627	1050	1767371	1768420	bioB	BCGDan_1624	1050	1767432	1768529	bioB	BCGDan_sapMKO_1623	1098
1791334	1791573	Rv1590	Rv1590	240	1796581	1796820	BCG_1628	BCG_1628	240	1768421	1768660	BCGDan_1625	BCGDan_1625	240	1768530	1768769	BCGDan_sapMKO_1624	BCGDan_sapMKO_1624	240
1791570	1792235	Rv1591	Rv1591	666	1796817	1797482	BCG_1629	BCG_1629	666	1768657	1769322	BCGDan_1626	BCGDan_1626	666	1768709	1769431	BCGDan_sapMKO_1625	BCGDan_sapMKO_1625	723
1792400	1793740	Rv1592c	Rv1592c	1341	1797647	1798987	BCG_1630c	BCG_1630c	1341	1769487	1770827	BCGDan_1627	BCGDan_1627	1341	1769596	1770936	BCGDan_sapMKO_1626	BCGDan_sapMKO_1626	1341
1793997	1794707	Rv1593c	Rv1593c	711	1799244	1799954	BCG_1631c	BCG_1631c	711	1771084	1771794	BCGDan_1628	BCGDan_1628	711	1771193	1771903	BCGDan_sapMKO_1627	BCGDan_sapMKO_1627	711
1794756	1795805	nadA	Rv1594	1050	1800003	1801052	nadA	BCG_1632	1050	1771843	1772892	nadA	BCGDan_1629	1050	1771952	1773001	nadA	BCGDan_sapMKO_1628	1050
1795805	1797388	nadB	Rv1595	1584	1801052	1802635	nadB	BCG_1633	1584	1772892	1774475	nadB	BCGDan_1630	1584	1772998	1774584	nadB	BCGDan_sapMKO_1629	1587
1797388	1798245	nadC	Rv1596	858	1802635	1803492	nadC	BCG_1634	858	1774475	1775332	nadC	BCGDan_1631	858	1774578	1775441	nadC	BCGDan_sapMKO_1630	864
1798294	1799052	Rv1597	Rv1597	759	1803541	1804299	BCG_1635	BCG_1635	759	1775381	1776139	BCGDan_1632	BCGDan_1632	759	1775490	1776248	BCGDan_sapMKO_1631	BCGDan_sapMKO_1631	759
1799073	1799483	Rv1598c	Rv1598c	411	1804320	1804730	BCG_1636c	BCG_1636c	411	1776160	1776570	BCGDan_1633	BCGDan_1633	411	1776269	1776637	BCGDan_sapMKO_1632	BCGDan_sapMKO_1632	369
1799583	1800899	hisD	Rv1599	1317	1804830	1806146	hisD	BCG_1637	1317	1776670	1777986	hisD	BCGDan_1634	1317	1776779	1778095	hisD	BCGDan_sapMKO_1633	1317
1800896	1802038	hisC1	Rv1600	1143	1806143	1807285	hisC1	BCG_1638	1143	1777983	1779125	hisC1	BCGDan_1635	1143	1778092	1779234	hisC1	BCGDan_sapMKO_1634	1143
1802035	1802667	hisB	Rv1601	633	1807282	1807914	hisB	BCG_1639	633	1779122	1779754	hisB	BCGDan_1636	633	1779231	1779863	hisB	BCGDan_sapMKO_1635	633
1802664	1803284	hisH	Rv1602	621	1807911	1808531	hisH	BCG_1640	621	1779751	1780371	hisH	BCGDan_1637	621	1779860	1780480	hisH	BCGDan_sapMKO_1636	621
1803294	1804031	hisA	Rv1603	738	1808541	1809278	hisA	BCG_1641	738	1780381	1781118	hisA	BCGDan_1638	738	1780493	1781227	hisA	BCGDan_sapMKO_1637	735
1804039	1804851	impA	Rv1604	813	1809286	1810098	impA	BCG_1642	813	1781126	1781938	impA	BCGDan_1639	813	1781235	1782047	impA	BCGDan_sapMKO_1638	813
1804853	1805656	hisF	Rv1605	804	1810100	1810903	hisF	BCG_1643	804	1781940	1782743	hisF	BCGDan_1640	804	1782049	1782852	hisF	BCGDan_sapMKO_1639	804
1805653	1806000	hisI	Rv1606	348	1810900	1811247	hisI	BCG_1644	348	1782740	1783087	hisI	BCGDan_1641	348	1782849	1783196	hisI	BCGDan_sapMKO_1640	348
1806181	1807263	chaA	Rv1607	1083	1811428	1812510	chaA	BCG_1645	1083	1783268	1784350	chaA	BCGDan_1642	1083	1783377	1784459	chaA	BCGDan_sapMKO_1641	1083
1807298	1807762	bcpB	Rv1608c	465	1812545	1813009	bcpB	BCG_1646c	465	1784385	1784849	bcpB	BCGDan_1643	465	1784494	1784958	bcpB	BCGDan_sapMKO_1642	465
1807903	1809453	trpE	Rv1609	1551	1813150	1814700	trpE	BCG_1647	1551	1784990	1786540	trpE	BCGDan_1644	1551	1785015	1786649	trpE	BCGDan_sapMKO_1643	1635
1809443	1810150	Rv1610	Rv1610	708	1814690	1815397	BCG_1648	BCG_1648	708	1786530	1787237	BCGDan_1645	BCGDan_1645	708	1786687	1787346	BCGDan_sapMKO_1644	BCGDan_sapMKO_1644	660
1810240	1811058	trpC	Rv1611	819	1815487	1816305	trpC	BCG_1649	819	1787327	1788145	trpC	BCGDan_1646	819	1787436	1788254	trpC	BCGDan_sapMKO_1645	819
1811127	1812359	trpB	Rv1612	1233	1816374	1817606	trpB	BCG_1650	1233	1788214	1789446	trpB	BCGDan_1647	1233	1788290	1789555	trpB	BCGDan_sapMKO_1646	1266
1812359	1813171	trpA	Rv1613	813	1817606	1818418	trpA	BCG_1651	813	1789446	1790258	trpA	BCGDan_1648	813	1789555	1790367	trpA	BCGDan_sapMKO_1647	813
1813171	1814577	lgt	Rv1614	1407	1818418	1819824	lgt	BCG_1652	1407	1790258	1791664	lgt	BCGDan_1649	1407	1790367	1791773	lgt	BCGDan_sapMKO_1648	1407
1815253	1815693	Rv1615	Rv1615	441	1820500	1820940	BCG_1653	BCG_1653	441	1792340	1792780	BCGDan_1650	BCGDan_1650	441	1792494	1792889	BCGDan_sapMKO_1649	BCGDan_sapMKO_1649	396
1815683	1816081	Rv1616	Rv1616	399	1820930	1821328	BCG_1654	BCG_1654	399	1792770	1793168	BCGDan_1651	BCGDan_1651	399	1792879	1793277	BCGDan_sapMKO_1650	BCGDan_sapMKO_1650	399
1816189	1817607	pykA	Rv1617	1419	1821436	1822854	pykA	BCG_1655	1419	1793276	1794694	pykA	BCGDan_1652	1419	1793385	1794803	pykA	BCGDan_sapMKO_1651	1419
1817615	1818517	tesB1	Rv1618	903	1822862	1823764	tesB1	BCG_1656	903	1794702	1795604	tesB1	BCGDan_1653	903	1794793	1795713	tesB1	BCGDan_sapMKO_1652	921
1818575	1820029	Rv1619	Rv1619	1455	1823822	1825276	BCG_1657	BCG_1657	1455	1795662	1797116	BCGDan_1654	BCGDan_1654	1455	1795771	1797225	BCGDan_sapMKO_1653	BCGDan_sapMKO_1653	1455
1819963	1821693	cydC	Rv1620c	1731	1825210	1826940	cydC	BCG_1658c	1731	1797050	1798780	cydC	BCGDan_1655	1731	1797159	1798889	cydC	BCGDan_sapMKO_1654	1731
1821690	1823273	cydD	Rv1621c	1584	1826937	1828520	cydD	BCG_1659c	1584	1798777	1800360	cydD	BCGDan_1656	1584	1798886	1800469	cydD	BCGDan_sapMKO_1655	1584
1823360	1824400	cydB	Rv1622c	1041	1828607	1829647	cydB	BCG_1660c	1041	1800447	1801487	cydB	BCGDan_1657	1041	1800556	1801596	cydB	BCGDan_sapMKO_1656	1041
1824430	1825887	cydA	Rv1623c	1458	1829677	1831134	cydA	BCG_1661c	1458	1801517	1802974	cydA	BCGDan_1658	1458	1801626	1803083	cydA	BCGDan_sapMKO_1657	1458
1825998	1826585	Rv1624c	Rv1624c	588	1831245	1831832	BCG_1662c	BCG_1662c	588	1803085	1803672	BCGDan_1659	BCGDan_1659	588	1803194	1803727	BCGDan_sapMKO_1658	BCGDan_sapMKO_1658	534
1826614	1827945	cya	Rv1625c	1332	1831861	1833117	cya	BCG_1663c	1257	1803701	1804957	cya	BCGDan_1660	1257	1803810	1805066	cya	BCGDan_sapMKO_1659	1257
1828180	1828797	Rv1626	Rv1626	618	1833427	1834044	BCG_1664	BCG_1664	618	1805267	1805884	BCGDan_1662	BCGDan_1662	618	1805376	1805993	BCGDan_sapMKO_1661	BCGDan_sapMKO_1661	618
1828865	1830073	Rv1627c	Rv1627c	1209	1834112	1835320	BCG_1665c	BCG_1665c	1209	1805952	1807160	BCGDan_1663	BCGDan_1663	1209	1806061	1807263	BCGDan_sapMKO_1662	BCGDan_sapMKO_1662	1203
1830070	1830561	Rv1628c	Rv1628c	492	1835317	1835808	BCG_1666c	BCG_1666c	492	1807157	1807648	BCGDan_1664	BCGDan_1664	492	1807266	1807757	BCGDan_sapMKO_1663	BCGDan_sapMKO_1663	492
1830665	1833379	polA	Rv1629	2715	1835912	1838626	polA	BCG_1667	2715	1807752	1810466	polA	BCGDan_1665	2715	1807861	1810575	polA	BCGDan_sapMKO_1664	2715
1833542	1834987	rpsA	Rv1630	1446	1838789	1840234	rpsA	BCG_1668	1446	1810629	1812074	rpsA	BCGDan_1666	1446	1810738	1812183	rpsA	BCGDan_sapMKO_1665	1446
1835013	1836236	coaE	Rv1631	1224	1840260	1841483	coaE	BCG_1669	1224	1812100	1813323	coaE	BCGDan_1667	1224	1812209	1813432	coaE	BCGDan_sapMKO_1666	1224
1836387	1836830	Rv1632c	Rv1632c	444	1841634	1842077	BCG_1670c	BCG_1670c	444	1813474	1813917	BCGDan_1668	BCGDan_1668	444	1813583	1814026	BCGDan_sapMKO_1667	BCGDan_sapMKO_1667	444
1837075	1839171	uvrB	Rv1633	2097	1842322	1844418	uvrB	BCG_1671	2097	1814162	1816258	uvrB	BCGDan_1669	2097	1814091	1816367	uvrB	BCGDan_sapMKO_1668	2277
1839168	1840583	Rv1634	Rv1634	1416	1844415	1845830	BCG_1672	BCG_1672	1416	1816255	1817670	BCGDan_1670	BCGDan_1670	1416	1816364	1817779	BCGDan_sapMKO_1669	BCGDan_sapMKO_1669	1416
1840572	1842242	Rv1635c	Rv1635c	1671	1845819	1847489	BCG_1673c	BCG_1673c	1671	1817659	1819329	BCGDan_1671	BCGDan_1671	1671	1817768	1819465	BCGDan_sapMKO_1670	BCGDan_sapMKO_1670	1698
1842451	1842891	TB15.3	Rv1636	441	1847698	1848138	TB15.3	BCG_1674	441	1819538	1819978	TB15.3	BCGDan_1672	441	1819647	1820087	TB15.3	BCGDan_sapMKO_1671	441
1842898	1843692	Rv1637c	Rv1637c	795	1848145	1848939	BCG_1675c	BCG_1675c	795	1819985	1820779	BCGDan_1673	BCGDan_1673	795	1820094	1820828	BCGDan_sapMKO_1672	BCGDan_sapMKO_1672	735
1843741	1846659	uvrA	Rv1638	2919	1848988	1851906	uvrA	BCG_1676	2919	1820828	1823746	uvrA	BCGDan_1674	2919	1820901	1823855	uvrA	BCGDan_sapMKO_1673	2955
1846716	1846973	Rv1638A	Rv1638A	258	1851963	1852220	BCG_1677c	BCG_1677c	258	1823803	1824060	BCGDan_1675	BCGDan_1675	258	1823912	1824169	BCGDan_sapMKO_1674	BCGDan_sapMKO_1674	258
1846989	1848458	Rv1639c	Rv1639c	1470	1852236	1853705	BCG_1678c	BCG_1678c	1470	1824076	1825545	BCGDan_1676	BCGDan_1676	1470	1824185	1825654	BCGDan_sapMKO_1675	BCGDan_sapMKO_1675	1470
1848517	1852035	lysX	Rv1640c	3519	1853764	1857282	lysX	BCG_1679c	3519	1825604	1829122	lysX	BCGDan_1677	3519	1825713	1828964	lysX	BCGDan_sapMKO_1676	3252
1852273	1852878	infC	Rv1641	606	1857519	1858124	infC	BCG_1680	606	1829359	1829964	infC	BCGDan_1678	606	1829552	1830073	infC	BCGDan_sapMKO_1677	522
1852928	1853122	rpmI	Rv1642	195	1858174	1858368	rpmI	BCG_1681	195	1830014	1830208	rpmI	BCGDan_1679	195	1830123	1830317	rpmI	BCGDan_sapMKO_1678	195
1853184	1853573	rplT	Rv1643	390	1858430	1858819	rplT	BCG_1682	390	1830270	1830659	rplT	BCGDan_1680	390	1830379	1830768	rplT	BCGDan_sapMKO_1679	390
1853606	1854388	tsnR	Rv1644	783	1858852	1859634	tsnR	BCG_1683	783	1830692	1831474	tsnR	BCGDan_1681	783	1830801	1831583	tsnR	BCGDan_sapMKO_1680	783
1854399	1855454	Rv1645c	Rv1645c	1056	1859645	1860700	BCG_1684c	BCG_1684c	1056	1831485	1832540	BCGDan_1682	BCGDan_1682	1056	1831594	1832649	BCGDan_sapMKO_1681	BCGDan_sapMKO_1681	1056
1855764	1856696	PE17	Rv1646	933	1861010	1861942	PE17	BCG_1685	933	1832850	1833782	PE17	BCGDan_1683	933	1832959	1833891	PE17	BCGDan_sapMKO_1682	933
1856774	1857724	Rv1647	Rv1647	951	1862020	1862970	BCG_1686	BCG_1686	951	1833860	1834810	BCGDan_1684	BCGDan_1684	951	1834005	1834919	BCGDan_sapMKO_1683	BCGDan_sapMKO_1683	915
1857731	1858537	Rv1648	Rv1648	807	1862977	1863783	BCG_1687	BCG_1687	807	1834817	1835623	BCGDan_1685	BCGDan_1685	807	1834926	1835732	BCGDan_sapMKO_1684	BCGDan_sapMKO_1684	807
1858733	1859758	pheS	Rv1649	1026	1863979	1865004	pheS	BCG_1688	1026	1835819	1836844	pheS	BCGDan_1686	1026	1835895	1836953	pheS	BCGDan_sapMKO_1685	1059
1859758	1862253	pheT	Rv1650	2496	1865004	1867499	pheT	BCG_1689	2496	1836844	1839339	pheT	BCGDan_1687	2496	1836953	1839328	pheT	BCGDan_sapMKO_1686	2376
1862347	1865382	PE_PGRS30	Rv1651c	3036	1867593	1870649	PE_PGRS30	BCG_1690c	3057	1839433	1842489	PE_PGRS30	BCGDan_1688	3057	1839541	1842597	PE_PGRS30	BCGDan_sapMKO_1687	3057
1865576	1866634	argC	Rv1652	1059	1870843	1871901	argC	BCG_1691	1059	1842683	1843741	argC	BCGDan_1689	1059	1842791	1843849	argC	BCGDan_sapMKO_1688	1059
1866631	1867845	argJ	Rv1653	1215	1871898	1873112	argJ	BCG_1692	1215	1843738	1844952	argJ	BCGDan_1690	1215	1843846	1845060	argJ	BCGDan_sapMKO_1689	1215
1867842	1868726	argB	Rv1654	885	1873109	1873993	argB	BCG_1693	885	1844949	1845833	argB	BCGDan_1691	885	1845057	1845941	argB	BCGDan_sapMKO_1690	885
1868723	1869925	argD	Rv1655	1203	1873990	1875192	argD	BCG_1694	1203	1845830	1847032	argD	BCGDan_1692	1203	1845938	1847140	argD	BCGDan_sapMKO_1691	1203
1869922	1870845	argF	Rv1656	924	1875189	1876112	argF	BCG_1695	924	1847029	1847952	argF	BCGDan_1693	924	1847137	1848060	argF	BCGDan_sapMKO_1692	924
1870842	1871354	argR	Rv1657	513	1876109	1876621	argR	BCG_1696	513	1847949	1848461	argR	BCGDan_1694	513	1848057	1848569	argR	BCGDan_sapMKO_1693	513
1871363	1872559	argG	Rv1658	1197	1876630	1877826	argG	BCG_1697	1197	1848470	1849666	argG	BCGDan_1695	1197	1848578	1849774	argG	BCGDan_sapMKO_1694	1197
1872639	1874051	argH	Rv1659	1413	1877906	1879318	argH	BCG_1698	1413	1849746	1851158	argH	BCGDan_1696	1413	1849854	1851266	argH	BCGDan_sapMKO_1695	1413
1874160	1875221	pks10	Rv1660	1062	1879427	1880488	pks10	BCG_1699	1062	1851267	1852328	pks10	BCGDan_1697	1062	1851375	1852436	pks10	BCGDan_sapMKO_1696	1062
1875304	1881684	pks7	Rv1661	6381	1880571	1886951	pks7	BCG_1700	6381	1852411	1858791	pks7	BCGDan_1698	6381	1852519	1858899	pks7	BCGDan_sapMKO_1697	6381
1881704	1886512	pks8	Rv1662	4809	1886971	1891776	pks8	BCG_1701	4806	1858811	1863616	pks8	BCGDan_1699	4806	1858919	1863724	pks8	BCGDan_sapMKO_1698	4806
1886512	1888020	pks17	Rv1663	1509	1891776	1893284	pks17	BCG_1702	1509	1863616	1865124	pks17	BCGDan_1700	1509	1863700	1865232	pks17	BCGDan_sapMKO_1699	1533
1888026	1891079	pks9	Rv1664	3054	1893290	1896343	pks9	BCG_1703	3054	1865130	1868183	pks9	BCGDan_1701	3054	1865238	1868291	pks9	BCGDan_sapMKO_1700	3054
1891226	1892287	pks11	Rv1665	1062	1896490	1897551	pks11	BCG_1704	1062	1868330	1869391	pks11	BCGDan_1702	1062	1868438	1869499	pks11	BCGDan_sapMKO_1701	1062
1892270	1893562	cyp139	Rv1666c	1293	1897534	1898826	cyp139	BCG_1705c	1293	1869374	1870666	cyp139	BCGDan_1703	1293	1869482	1870792	cyp139	BCGDan_sapMKO_1702	1311
1893577	1894230	Rv1667c	Rv1667c	654	1898841	1900616	BCG_1706c	BCG_1706c	1776	1870681	1872456	BCGDan_1704	BCGDan_1704	1776	1870789	1872564	BCGDan_sapMKO_1703	BCGDan_sapMKO_1703	1776
1895725	1896087	Rv1669	Rv1669	363	1900999	1901361	BCG_1707	BCG_1707	363	1872782	1873144	BCGDan_1705	BCGDan_1705	363	1872890	1873252	BCGDan_sapMKO_1704	BCGDan_sapMKO_1704	363
1896120	1896467	Rv1670	Rv1670	348	1901394	1901741	BCG_1708	BCG_1708	348	1873177	1873524	BCGDan_1706	BCGDan_1706	348	1873249	1873632	BCGDan_sapMKO_1705	BCGDan_sapMKO_1705	384
1896475	1896867	Rv1671	Rv1671	393	1901749	1902141	BCG_1709	BCG_1709	393	1873532	1873924	BCGDan_1707	BCGDan_1707	393	1873640	1874032	BCGDan_sapMKO_1706	BCGDan_sapMKO_1706	393
1896876	1898207	Rv1672c	Rv1672c	1332	1902150	1903481	BCG_1710c	BCG_1710c	1332	1873933	1875264	BCGDan_1708	BCGDan_1708	1332	1874041	1875372	BCGDan_sapMKO_1707	BCGDan_sapMKO_1707	1332
1898300	1899232	Rv1673c	Rv1673c	933	1903574	1904506	BCG_1711c	BCG_1711c	933	1875357	1876289	BCGDan_1709	BCGDan_1709	933	1875465	1876397	BCGDan_sapMKO_1708	BCGDan_sapMKO_1708	933
1899260	1899916	Rv1674c	Rv1674c	657	1904534	1905190	BCG_1712c	BCG_1712c	657	1876317	1876973	BCGDan_1710	BCGDan_1710	657	1876425	1877081	BCGDan_sapMKO_1709	BCGDan_sapMKO_1709	657
1900241	1900975	cmr	Rv1675c	735	1905515	1906249	BCG_1713c	BCG_1713c	735	1877298	1878032	BCGDan_1711	BCGDan_1711	735	1877406	1878140	BCGDan_sapMKO_1710	BCGDan_sapMKO_1710	735
1901047	1901751	Rv1676	Rv1676	705	1906321	1907025	BCG_1714	BCG_1714	705	1878104	1878808	BCGDan_1712	BCGDan_1712	705	1878212	1878916	BCGDan_sapMKO_1711	BCGDan_sapMKO_1711	705
1901748	1902296	dsbF	Rv1677	549	1907022	1907570	dsbF	BCG_1715	549	1878805	1879353	dsbF	BCGDan_1713	549	1878913	1879461	dsbF	BCGDan_sapMKO_1712	549
1902397	1903299	Rv1678	Rv1678	903	1907671	1908573	BCG_1716	BCG_1716	903	1879454	1880356	BCGDan_1714	BCGDan_1714	903	1879556	1880464	BCGDan_sapMKO_1713	BCGDan_sapMKO_1713	909
1903299	1904420	fadE16	Rv1679	1122	1908573	1909694	fadE16	BCG_1717	1122	1880356	1881477	fadE16	BCGDan_1715	1122	1880461	1881585	fadE16	BCGDan_sapMKO_1714	1125
1904429	1905253	Rv1680	Rv1680	825	1909703	1910527	BCG_1718	BCG_1718	825	1881486	1882310	BCGDan_1716	BCGDan_1716	825	1881594	1882418	BCGDan_sapMKO_1715	BCGDan_sapMKO_1715	825
1905250	1906242	moeX	Rv1681	993	1910524	1911516	moeX	BCG_1719	993	1882307	1883299	moeX	BCGDan_1717	993	1882412	1883407	moeX	BCGDan_sapMKO_1716	996
1906403	1907320	Rv1682	Rv1682	918	1911677	1912594	BCG_1720	BCG_1720	918	1883460	1884377	BCGDan_1718	BCGDan_1718	918	1883637	1884485	BCGDan_sapMKO_1717	BCGDan_sapMKO_1717	849
1907594	1910593	Rv1683	Rv1683	3000	1912812	1915811	BCG_1721	BCG_1721	3000	1884595	1887594	BCGDan_1719	BCGDan_1719	3000	1884703	1887702	BCGDan_sapMKO_1718	BCGDan_sapMKO_1718	3000
1910586	1910810	Rv1684	Rv1684	225	1915804	1916028	BCG_1722	BCG_1722	225	1887587	1887811	BCGDan_1720	BCGDan_1720	225	1887695	1887919	BCGDan_sapMKO_1719	BCGDan_sapMKO_1719	225
1910776	1911399	Rv1685c	Rv1685c	624	1915994	1916617	BCG_1723c	BCG_1723c	624	1887777	1888400	BCGDan_1721	BCGDan_1721	624	1887885	1888508	BCGDan_sapMKO_1720	BCGDan_sapMKO_1720	624
1911401	1912081	Rv1686c	Rv1686c	681	1916619	1917299	BCG_1724c	BCG_1724c	681	1888402	1889082	BCGDan_1722	BCGDan_1722	681	1888510	1889190	BCGDan_sapMKO_1721	BCGDan_sapMKO_1721	681
1912153	1912920	Rv1687c	Rv1687c	768	1917371	1918138	BCG_1725c	BCG_1725c	768	1889154	1889921	BCGDan_1723	BCGDan_1723	768	1889262	1890029	BCGDan_sapMKO_1722	BCGDan_sapMKO_1722	768
1912979	1913590	mpg	Rv1688	612	1918197	1918808	BCG_1726	BCG_1726	612	1889980	1890591	BCGDan_1724	BCGDan_1724	612	1890088	1890699	BCGDan_sapMKO_1723	BCGDan_sapMKO_1723	612
1913602	1914876	tyrS	Rv1689	1275	1918820	1920094	tyrS	BCG_1727	1275	1890603	1891877	tyrS	BCGDan_1725	1275	1890720	1891985	tyrS	BCGDan_sapMKO_1724	1266
1915527	1915910	lprJ	Rv1690	384	1920745	1921128	lprJ	BCG_1728	384	1892528	1892911	lprJ	BCGDan_1726	384	1892636	1893019	lprJ	BCGDan_sapMKO_1725	384
1915949	1916701	Rv1691	Rv1691	753	1921167	1921919	BCG_1729	BCG_1729	753	1892950	1893702	BCGDan_1727	BCGDan_1727	753	1893058	1893810	BCGDan_sapMKO_1726	BCGDan_sapMKO_1726	753
1916698	1917759	Rv1692	Rv1692	1062	1921916	1922977	BCG_1730	BCG_1730	1062	1893699	1894760	BCGDan_1728	BCGDan_1728	1062	1893807	1894868	BCGDan_sapMKO_1727	BCGDan_sapMKO_1727	1062
1917756	1917932	Rv1693	Rv1693	177	1922974	1923150	BCG_1731	BCG_1731	177	1894757	1894933	BCGDan_1729	BCGDan_1729	177	1894865	1895041	BCGDan_sapMKO_1728	BCGDan_sapMKO_1728	177
1917940	1918746	tlyA	Rv1694	807	1923158	1923964	tlyA	BCG_1732	807	1894941	1895747	tlyA	BCGDan_1730	807	1895049	1895855	tlyA	BCGDan_sapMKO_1729	807
1918746	1919669	ppnK	Rv1695	924	1923964	1924887	ppnK	BCG_1733	924	1895747	1896670	ppnK	BCGDan_1731	924	1895855	1896778	ppnK	BCGDan_sapMKO_1730	924
1919683	1921446	recN	Rv1696	1764	1924901	1926664	recN	BCG_1734	1764	1896684	1898447	recN	BCGDan_1732	1764	1896792	1898555	recN	BCGDan_sapMKO_1731	1764
1921542	1922723	Rv1697	Rv1697	1182	1926760	1927941	BCG_1735	BCG_1735	1182	1898543	1899724	BCGDan_1733	BCGDan_1733	1182	1898657	1899832	BCGDan_sapMKO_1732	BCGDan_sapMKO_1732	1176
1922745	1923689	mctB	Rv1698	945	1927963	1928907	BCG_1736	BCG_1736	945	1899746	1900690	BCGDan_1734	BCGDan_1734	945	1899854	1900798	BCGDan_sapMKO_1733	BCGDan_sapMKO_1733	945
1923829	1925589	pyrG	Rv1699	1761	1929047	1930807	pyrG	BCG_1737	1761	1900830	1902590	pyrG	BCGDan_1735	1761	1901067	1902698	pyrG	BCGDan_sapMKO_1734	1632
1925582	1926205	Rv1700	Rv1700	624	1930800	1931423	BCG_1738	BCG_1738	624	1902583	1903206	BCGDan_1736	BCGDan_1736	624	1902691	1903314	BCGDan_sapMKO_1735	BCGDan_sapMKO_1735	624
1926202	1927137	Rv1701	Rv1701	936	1931420	1932355	BCG_1739	BCG_1739	936	1903203	1904138	BCGDan_1737	BCGDan_1737	936	1903311	1904246	BCGDan_sapMKO_1736	BCGDan_sapMKO_1736	936
1927211	1928575	Rv1702c	Rv1702c	1365	1932429	1933793	BCG_1740c	BCG_1740c	1365	1904212	1905576	BCGDan_1738	BCGDan_1738	1365	1904320	1905684	BCGDan_sapMKO_1737	BCGDan_sapMKO_1737	1365
1929131	1929721	Rv1703c	Rv1703c	591	1934348	1934938	BCG_1741c	BCG_1741c	591	1906131	1906721	BCGDan_1739	BCGDan_1739	591	1906239	1906829	BCGDan_sapMKO_1738	BCGDan_sapMKO_1738	591
1929786	1931456	cycA	Rv1704c	1671	1935003	1936673	cycA	BCG_1742c	1671	1906786	1908456	cycA	BCGDan_1740	1671	1906894	1908564	cycA	BCGDan_sapMKO_1739	1671
1931497	1932654	PPE22	Rv1705c	1158	1936714	1937871	PPE22	BCG_1743c	1158	1908497	1909654	PPE22	BCGDan_1741	1158	1908605	1909720	PPE22	BCGDan_sapMKO_1740	1116
1932694	1933878	PPE23	Rv1706c	1185	1937911	1939095	PPE23	BCG_1744c	1185	1909694	1910878	PPE23	BCGDan_1742	1185	1909802	1910986	PPE23	BCGDan_sapMKO_1741	1185
1934482	1934649	Rv1706A	Rv1706A	168	1939699	1939866	BCG_1745c	BCG_1745c	168	1911482	1911649	BCGDan_1743	BCGDan_1743	168	1911590	1911757	BCGDan_sapMKO_1742	BCGDan_sapMKO_1742	168
1934882	1936342	Rv1707	Rv1707	1461	1940099	1941559	BCG_1746	BCG_1746	1461	1911882	1913342	BCGDan_1744	BCGDan_1744	1461	1912026	1913450	BCGDan_sapMKO_1743	BCGDan_sapMKO_1743	1425
1936360	1937316	Rv1708	Rv1708	957	1941577	1942533	BCG_1747	BCG_1747	957	1913360	1914316	BCGDan_1745	BCGDan_1745	957	1913561	1914424	BCGDan_sapMKO_1744	BCGDan_sapMKO_1744	864
1937313	1938149	scpA	Rv1709	837	1942530	1943366	BCG_1748	BCG_1748	837	1914313	1915149	BCGDan_1746	BCGDan_1746	837	1914421	1915257	BCGDan_sapMKO_1745	BCGDan_sapMKO_1745	837
1938146	1938841	scpB	Rv1710	696	1943363	1944058	BCG_1749	BCG_1749	696	1915146	1915841	BCGDan_1747	BCGDan_1747	696	1915254	1915949	BCGDan_sapMKO_1746	BCGDan_sapMKO_1746	696
1938838	1939602	Rv1711	Rv1711	765	1944055	1944819	BCG_1750	BCG_1750	765	1915841	1916602	BCGDan_1748	BCGDan_1748	762	1915949	1916710	BCGDan_sapMKO_1747	BCGDan_sapMKO_1747	762
1939599	1940291	cmk	Rv1712	693	1944816	1945508	cmk	BCG_1751	693	1916599	1917291	cmk	BCGDan_1749	693	1916707	1917399	cmk	BCGDan_sapMKO_1748	693
1940288	1941679	engA	Rv1713	1392	1945505	1946896	engA	BCG_1752	1392	1917288	1918679	engA	BCGDan_1750	1392	1917396	1918787	engA	BCGDan_sapMKO_1749	1392
1941853	1942665	Rv1714	Rv1714	813	1947070	1947882	BCG_1753	BCG_1753	813	1918853	1919665	BCGDan_1751	BCGDan_1751	813	1918970	1919773	BCGDan_sapMKO_1750	BCGDan_sapMKO_1750	804
1942659	1943573	fadB3	Rv1715	915	1947876	1948790	fadB3	BCG_1754	915	1919659	1920573	fadB3	BCGDan_1752	915	1919767	1920681	fadB3	BCGDan_sapMKO_1751	915
1943576	1944406	Rv1716	Rv1716	831	1948793	1949623	BCG_1755	BCG_1755	831	1920576	1921406	BCGDan_1753	BCGDan_1753	831	1920684	1921514	BCGDan_sapMKO_1752	BCGDan_sapMKO_1752	831
1944406	1944756	Rv1717	Rv1717	351	1949623	1949973	BCG_1756	BCG_1756	351	1921406	1921756	BCGDan_1754	BCGDan_1754	351	1921550	1921864	BCGDan_sapMKO_1753	BCGDan_sapMKO_1753	315
1944809	1945627	Rv1718	Rv1718	819	1950026	1950649	BCG_1757	BCG_1757	624	1921809	1922432	BCGDan_1755	BCGDan_1755	624	1921917	1922540	BCGDan_sapMKO_1754	BCGDan_sapMKO_1754	624
1945641	1946420	Rv1719	Rv1719	780	1950857	1951636	BCG_1758	BCG_1758	780	1922640	1923419	BCGDan_1756	BCGDan_1756	780	1922748	1923527	BCGDan_sapMKO_1755	BCGDan_sapMKO_1755	780
1947030	1947419	vapC12	Rv1720c	390	1952246	1952635	BCG_1759c	BCG_1759c	390	1924029	1924418	BCGDan_1758	BCGDan_1758	390	1924137	1924526	BCGDan_sapMKO_1757	BCGDan_sapMKO_1757	390
1947416	1947643	vapB12	Rv1721c	228	1952632	1952859	BCG_1760c	BCG_1760c	228	1924415	1924642	BCGDan_1759	BCGDan_1759	228	1924523	1924750	BCGDan_sapMKO_1758	BCGDan_sapMKO_1758	228
1947861	1949345	Rv1722	Rv1722	1485	1953077	1954561	BCG_1761	BCG_1761	1485	1924860	1926344	BCGDan_1760	BCGDan_1760	1485	1924968	1926452	BCGDan_sapMKO_1759	BCGDan_sapMKO_1759	1485
1949342	1950589	Rv1723	Rv1723	1248	1954558	1955805	BCG_1762	BCG_1762	1248	1926341	1927588	BCGDan_1761	BCGDan_1761	1248	1926449	1927696	BCGDan_sapMKO_1760	BCGDan_sapMKO_1760	1248
1950632	1951051	Rv1724c	Rv1724c	420	1955848	1956267	BCG_1763c	BCG_1763c	420	1927631	1928050	BCGDan_1762	BCGDan_1762	420	1927739	1928158	BCGDan_sapMKO_1761	BCGDan_sapMKO_1761	420
1951041	1951751	Rv1725c	Rv1725c	711	1956257	1956967	BCG_1764c	BCG_1764c	711	1928040	1928750	BCGDan_1763	BCGDan_1763	711	1928148	1928858	BCGDan_sapMKO_1762	BCGDan_sapMKO_1762	711
1951852	1953237	Rv1726	Rv1726	1386	1957068	1958453	BCG_1765	BCG_1765	1386	1928851	1930236	BCGDan_1764	BCGDan_1764	1386	1928959	1930344	BCGDan_sapMKO_1763	BCGDan_sapMKO_1763	1386
1953270	1953839	Rv1727	Rv1727	570	1958486	1959055	BCG_1766	BCG_1766	570	1930269	1930838	BCGDan_1765	BCGDan_1765	570	1930377	1930946	BCGDan_sapMKO_1764	BCGDan_sapMKO_1764	570
1953864	1954634	Rv1728c	Rv1728c	771	1959080	1959850	BCG_1767c	BCG_1767c	771	1930863	1931633	BCGDan_1766	BCGDan_1766	771	1930971	1931741	BCGDan_sapMKO_1765	BCGDan_sapMKO_1765	771
1954631	1955569	Rv1729c	Rv1729c	939	1959847	1960785	BCG_1768c	BCG_1768c	939	1931630	1932568	BCGDan_1767	BCGDan_1767	939	1931738	1932676	BCGDan_sapMKO_1766	BCGDan_sapMKO_1766	939
1955692	1957245	Rv1730c	Rv1730c	1554	1960851	1962404	BCG_1769c	BCG_1769c	1554	1932634	1934187	BCGDan_1768	BCGDan_1768	1554	1932742	1934166	BCGDan_sapMKO_1767	BCGDan_sapMKO_1767	1425
1957677	1959233	gabD2	Rv1731	1557	1962836	1964392	gabD2	BCG_1770	1557	1934619	1936175	gabD2	BCGDan_1769	1557	1934727	1936283	gabD2	BCGDan_sapMKO_1768	1557
1959243	1959791	Rv1732c	Rv1732c	549	1964402	1964950	BCG_1771c	BCG_1771c	549	1936185	1936733	BCGDan_1770	BCGDan_1770	549	1936293	1936841	BCGDan_sapMKO_1769	BCGDan_sapMKO_1769	549
1959855	1960487	Rv1733c	Rv1733c	633	1965014	1965646	BCG_1772c	BCG_1772c	633	1936797	1937429	BCGDan_1771	BCGDan_1771	633	1936905	1937537	BCGDan_sapMKO_1770	BCGDan_sapMKO_1770	633
1960774	1961016	Rv1734c	Rv1734c	243	1965933	1966175	BCG_1773c	BCG_1773c	243	1937716	1937958	BCGDan_1772	BCGDan_1772	243	1937824	1938066	BCGDan_sapMKO_1771	BCGDan_sapMKO_1771	243
1961291	1961788	Rv1735c	Rv1735c	498	1966450	1966947	BCG_1774c	BCG_1774c	498	1938233	1938730	BCGDan_1773	BCGDan_1773	498	1938341	1938838	BCGDan_sapMKO_1772	BCGDan_sapMKO_1772	498
1962228	1964186	narX	Rv1736c	1959	1967387	1969345	narX	BCG_1775c	1959	1939170	1941128	narX	BCGDan_1774	1959	1939278	1941236	narX	BCGDan_sapMKO_1773	1959
1964183	1965370	narK2	Rv1737c	1188	1969342	1970529	narK2	BCG_1776c	1188	1941125	1942312	narK2	BCGDan_1775	1188	1941233	1942396	narK2	BCGDan_sapMKO_1774	1164
1965657	1965941	Rv1738	Rv1738	285	1970816	1971100	BCG_1777	BCG_1777	285	1942599	1942883	BCGDan_1776	BCGDan_1776	285	1942659	1942991	BCGDan_sapMKO_1775	BCGDan_sapMKO_1775	333
1965955	1967637	Rv1739c	Rv1739c	1683	1971114	1972796	BCG_1778c	BCG_1778c	1683	1942897	1944579	BCGDan_1777	BCGDan_1777	1683	1943005	1944687	BCGDan_sapMKO_1776	BCGDan_sapMKO_1776	1683
1967705	1967917	vapB34	Rv1740	213	1972864	1973076	BCG_1779	BCG_1779	213	1944647	1944859	BCGDan_1778	BCGDan_1778	213	1944773	1944967	BCGDan_sapMKO_1777	BCGDan_sapMKO_1777	195
1967917	1968165	vapC34	Rv1741	249	1973076	1973324	BCG_1780	BCG_1780	249	1944859	1945107	BCGDan_1779	BCGDan_1779	249	1944967	1945215	BCGDan_sapMKO_1778	BCGDan_sapMKO_1778	249
1968173	1968910	Rv1742	Rv1742	738	1973405	1974070	BCG_1781	BCG_1781	666	1945188	1945853	BCGDan_1780	BCGDan_1780	666	1945296	1945961	BCGDan_sapMKO_1779	BCGDan_sapMKO_1779	666
1969004	1970704	pknE	Rv1743	1701	1974164	1975864	pknE	BCG_1782	1701	1945947	1947647	pknE	BCGDan_1781	1701	1946055	1947755	pknE	BCGDan_sapMKO_1780	1701
1970989	1971390	Rv1744c	Rv1744c	402	1976149	1976550	BCG_1783c	BCG_1783c	402	1947932	1948333	BCGDan_1782	BCGDan_1782	402	1948040	1948441	BCGDan_sapMKO_1781	BCGDan_sapMKO_1781	402
1971380	1971991	idi	Rv1745c	612	1976621	1977151	idi	BCG_1784c	531	1948404	1948934	idi	BCGDan_1783	531	1948512	1949042	idi	BCGDan_sapMKO_1782	531
1972138	1973568	pknF	Rv1746	1431	1977298	1978728	pknF	BCG_1785	1431	1949081	1950511	pknF	BCGDan_1784	1431	1949189	1950619	pknF	BCGDan_sapMKO_1783	1431
1973630	1976227	Rv1747	Rv1747	2598	1978790	1981387	BCG_1786	BCG_1786	2598	1950573	1953170	BCGDan_1785	BCGDan_1785	2598	1950687	1953278	BCGDan_sapMKO_1784	BCGDan_sapMKO_1784	2592
1976600	1977331	Rv1748	Rv1748	732	1981760	1982491	BCG_1787	BCG_1787	732	1953543	1954274	BCGDan_1786	BCGDan_1786	732	1953711	1954382	BCGDan_sapMKO_1785	BCGDan_sapMKO_1785	672
1977328	1977885	Rv1749c	Rv1749c	558	1982488	1983045	BCG_1788c	BCG_1788c	558	1954271	1954828	BCGDan_1787	BCGDan_1787	558	1954379	1954870	BCGDan_sapMKO_1786	BCGDan_sapMKO_1786	492
1977969	1979567	fadD1	Rv1750c	1599	1983129	1984727	fadD1	BCG_1789c	1599	1954912	1956510	fadD1	BCGDan_1788	1599	1955020	1956618	fadD1	BCGDan_sapMKO_1787	1599
1979621	1981003	Rv1751	Rv1751	1383	1984781	1986163	BCG_1790	BCG_1790	1383	1956564	1957946	BCGDan_1789	BCGDan_1789	1383	1956816	1958054	BCGDan_sapMKO_1788	BCGDan_sapMKO_1788	1239
1981130	1981579	Rv1752	Rv1752	450	1986290	1986739	BCG_1791	BCG_1791	450	1958073	1958522	BCGDan_1790	BCGDan_1790	450	1958181	1958630	BCGDan_sapMKO_1789	BCGDan_sapMKO_1789	450
1981614	1984775	PPE24	Rv1753c	3162	1986774	1989854	PPE24	BCG_1792c	3081	1958557	1961484	PPE24	BCGDan_1791	2928	1958665	1961745	PPE24	BCGDan_sapMKO_1790	3081
1984979	1986670	Rv1754c	Rv1754c	1692	1990058	1991749	BCG_1793c	BCG_1793c	1692	1961688	1963379	BCGDan_1792	BCGDan_1792	1692	1961949	1963640	BCGDan_sapMKO_1791	BCGDan_sapMKO_1791	1692
1986854	1987696	plcD	Rv1755c	843	1991933	1993477	plcD	BCG_1794c	1545	1963563	1965107	plcD	BCGDan_1793	1545	1963824	1965401	plcD	BCGDan_sapMKO_1792	1578
NA	NA	NA	NA	NA	1993606	1994790	BCG_1795c	BCG_1795c	1185	1965236	1966420	BCGDan_1794	BCGDan_1794	1185	1965497	1966681	BCGDan_sapMKO_1793	BCGDan_sapMKO_1793	1185
NA	NA	NA	NA	NA	1994940	1996079	BCG_1796	BCG_1796	1140	1966609	1967709	BCGDan_1795	BCGDan_1795	1101	1966867	1967970	BCGDan_sapMKO_1794	BCGDan_sapMKO_1794	1104
NA	NA	NA	NA	NA	1996280	1999117	mmpL14	BCG_1797	2838	1967910	1970747	mmpL14	BCGDan_1796	2838	1968171	1971008	mmpL14	BCGDan_sapMKO_1795	2838
1989042	1989566	cut1	Rv1758	525	1999438	2000094	cut1	BCG_1798	657	1971068	1971724	cut1	BCGDan_1797	657	1971329	1971985	cut1	BCGDan_sapMKO_1796	657
1989833	1992577	wag22	Rv1759c	2745	2000361	2002769	wag22b	BCG_1799c	2409	1971991	1974402	wag22b	BCGDan_1798	2412	1972252	1974663	wag22b	BCGDan_sapMKO_1797	2412
NA	NA	NA	NA	NA	2002766	2003050	wag22a	BCG_1800c	285	1974399	1974683	wag22a	BCGDan_1799	285	1974660	1974944	wag22a	BCGDan_sapMKO_1798	285
1993153	1994661	Rv1760	Rv1760	1509	2003626	2005155	BCG_1801	BCG_1801	1530	1975259	1976788	BCGDan_1800	BCGDan_1800	1530	1975622	1977049	BCGDan_sapMKO_1799	BCGDan_sapMKO_1799	1428
1994671	1995054	Rv1761c	Rv1761c	384	2005143	2005526	BCG_1802c	BCG_1802c	384	1976776	1977159	BCGDan_1801	BCGDan_1801	384	1977037	1977420	BCGDan_sapMKO_1800	BCGDan_sapMKO_1800	384
1995054	1995842	Rv1762c	Rv1762c	789	2005526	2006314	BCG_1803c	BCG_1803c	789	1977159	1977947	BCGDan_1802	BCGDan_1802	789	1977420	1978208	BCGDan_sapMKO_1801	BCGDan_sapMKO_1801	789
NA	NA	NA	NA	NA	2006454	2006921	BCG_1804c	BCG_1804c	468	1978087	1978554	BCGDan_1803	BCGDan_1803	468	1978348	1978815	BCGDan_sapMKO_1802	BCGDan_sapMKO_1802	468
NA	NA	NA	NA	NA	2007019	2007171	BCG_1805c	BCG_1805c	153	1978652	1978804	BCGDan_1804	BCGDan_1804	153	1978913	1979065	BCGDan_sapMKO_1803	BCGDan_sapMKO_1803	153
2007020	2007766	Rv1773c	Rv1773c	747	2007332	2008771	BCG_1806c	BCG_1806c	1440	1988744	1989490	BCGDan_1814	BCGDan_1814	747	1989005	1989751	BCGDan_sapMKO_1813	BCGDan_sapMKO_1813	747
2007832	2009172	Rv1774	Rv1774	1341	2008837	2010177	BCG_1807	BCG_1807	1341	1989556	1990896	BCGDan_1815	BCGDan_1815	1341	1989817	1991157	BCGDan_sapMKO_1814	BCGDan_sapMKO_1814	1341
2009172	2009990	Rv1775	Rv1775	819	2010177	2010995	BCG_1808	BCG_1808	819	1990896	1991714	BCGDan_1816	BCGDan_1816	819	1991157	1991975	BCGDan_sapMKO_1815	BCGDan_sapMKO_1815	819
2009995	2010555	Rv1776c	Rv1776c	561	2011000	2011560	BCG_1809c	BCG_1809c	561	1991719	1992279	BCGDan_1817	BCGDan_1817	561	1991980	1992540	BCGDan_sapMKO_1816	BCGDan_sapMKO_1816	561
2010656	2011960	cyp144	Rv1777	1305	2011661	2012965	cyp144	BCG_1810	1305	1992380	1993684	cyp144	BCGDan_1818	1305	1992731	1993945	cyp144	BCGDan_sapMKO_1817	1215
2012081	2012530	Rv1778c	Rv1778c	450	2013086	2013535	BCG_1811c	BCG_1811c	450	1993805	1994254	BCGDan_1819	BCGDan_1819	450	1994066	1994572	BCGDan_sapMKO_1818	BCGDan_sapMKO_1818	507
2012686	2014479	Rv1779c	Rv1779c	1794	2013691	2015484	BCG_1812c	BCG_1812c	1794	1994410	1996203	BCGDan_1820	BCGDan_1820	1794	1994671	1996464	BCGDan_sapMKO_1819	BCGDan_sapMKO_1819	1794
2014699	2015262	Rv1780	Rv1780	564	2015704	2016267	BCG_1813	BCG_1813	564	1996423	1996986	BCGDan_1821	BCGDan_1821	564	1996684	1997247	BCGDan_sapMKO_1820	BCGDan_sapMKO_1820	564
2015302	2017476	malQ	Rv1781c	2175	2016307	2018481	malQ	BCG_1814c	2175	1997026	1999200	malQ	BCGDan_1822	2175	1997287	1999470	malQ	BCGDan_sapMKO_1821	2184
2017740	2019260	eccB5	Rv1782	1521	2018745	2020265	BCG_1815	BCG_1815	1521	1999464	2000984	BCGDan_1823	BCGDan_1823	1521	1999854	2001245	BCGDan_sapMKO_1822	BCGDan_sapMKO_1822	1392
2019257	2023432	eccC5	Rv1783	4176	2020262	2024437	BCG_1816	BCG_1816	4176	2000981	2005156	BCGDan_1824	BCGDan_1824	4176	2001242	2005417	BCGDan_sapMKO_1823	BCGDan_sapMKO_1823	4176
2023447	2024628	cyp143	Rv1785c	1182	2024452	2025633	cyp143	BCG_1817c	1182	2005171	2006352	cyp143	BCGDan_1825	1182	2005432	2006613	cyp143	BCGDan_sapMKO_1824	1182
2024828	2025031	Rv1786	Rv1786	204	2025833	2026036	BCG_1818	BCG_1818	204	2006552	2006755	BCGDan_1826	BCGDan_1826	204	2006843	2007016	BCGDan_sapMKO_1825	BCGDan_sapMKO_1825	174
2025301	2026398	PPE25	Rv1787	1098	2026306	2027400	PPE25	BCG_1819	1095	2007025	2008119	PPE25	BCGDan_1827	1095	2007268	2008380	PPE25	BCGDan_sapMKO_1826	1113
2026477	2026776	PE18	Rv1788	300	2027479	2027778	PE18	BCG_1820	300	2008198	2008497	PE18	BCGDan_1828	300	2008459	2008758	PE18	BCGDan_sapMKO_1827	300
2026790	2027971	PPE26	Rv1789	1182	2027792	2028973	PPE26	BCG_1821	1182	2008511	2009692	PPE26	BCGDan_1829	1182	2008772	2009953	PPE26	BCGDan_sapMKO_1828	1182
2028425	2029477	PPE27	Rv1790	1053	2029427	2030479	PPE27	BCG_1822	1053	2010146	2011198	PPE27	BCGDan_1830	1053	2010407	2011459	PPE27	BCGDan_sapMKO_1829	1053
2029904	2030203	PE19	Rv1791	300	2030906	2031205	PE19	BCG_1823	300	2011625	2011924	PE19	BCGDan_1831	300	2011886	2012185	PE19	BCGDan_sapMKO_1830	300
2030347	2030643	esxM	Rv1792	297	2031349	2031645	esxM	BCG_1824	297	2012068	2012364	esxM	BCGDan_1832	297	2012344	2012625	esxM	BCGDan_sapMKO_1831	282
2030694	2030978	esxN	Rv1793	285	2031696	2031980	esxN	BCG_1825	285	2012415	2012699	esxN	BCGDan_1833	285	2012676	2012960	esxN	BCGDan_sapMKO_1832	285
2031066	2031968	Rv1794	Rv1794	903	2032068	2032970	BCG_1826	BCG_1826	903	2012787	2013689	BCGDan_1834	BCGDan_1834	903	2013048	2013950	BCGDan_sapMKO_1833	BCGDan_sapMKO_1833	903
2032240	2033751	eccD5	Rv1795	1512	2033242	2034753	BCG_1827	BCG_1827	1512	2013961	2015472	BCGDan_1835	BCGDan_1835	1512	2014288	2015733	BCGDan_sapMKO_1834	BCGDan_sapMKO_1834	1446
2033729	2035486	mycP5	Rv1796	1758	2034731	2036488	BCG_1828	BCG_1828	1758	2015450	2017207	BCGDan_1836	BCGDan_1836	1758	2015711	2017468	BCGDan_sapMKO_1835	BCGDan_sapMKO_1835	1758
2035483	2036703	eccE5	Rv1797	1221	2036485	2037705	BCG_1829	BCG_1829	1221	2017204	2018424	BCGDan_1837	BCGDan_1837	1221	2017465	2018685	BCGDan_sapMKO_1836	BCGDan_sapMKO_1836	1221
2036700	2038532	eccA5	Rv1798	1833	2037702	2039534	BCG_1830	BCG_1830	1833	2018421	2020253	BCGDan_1838	BCGDan_1838	1833	2018682	2020514	BCGDan_sapMKO_1837	BCGDan_sapMKO_1837	1833
2039159	2039350	lppT	Rv1799	192	2040161	2040352	lppT	BCG_1831	192	2020880	2021071	lppT	BCGDan_1839	192	2021141	2021332	lppT	BCGDan_sapMKO_1838	192
2039453	2041420	PPE28	Rv1800	1968	2040455	2042422	PPE28	BCG_1832	1968	2021174	2023141	PPE28	BCGDan_1840	1968	2021435	2023402	PPE28	BCGDan_sapMKO_1839	1968
2042001	2043272	PPE29	Rv1801	1272	2043003	2044274	PPE29	BCG_1833	1272	2023722	2024993	PPE29	BCGDan_1841	1272	2023983	2025254	PPE29	BCGDan_sapMKO_1840	1272
2043384	2044775	PPE30	Rv1802	1392	2044386	2045777	PPE30	BCG_1834	1392	2025105	2026496	PPE30	BCGDan_1842	1392	2025366	2026757	PPE30	BCGDan_sapMKO_1841	1392
2044923	2046842	PE_PGRS32	Rv1803c	1920	2045925	2047547	PE_PGRS32b	BCG_1835c	1623	2026644	2028266	PE_PGRS32b	BCGDan_1843	1623	2026905	2028518	PE_PGRS32b	BCGDan_sapMKO_1842	1614
NA	NA	NA	NA	NA	2047581	2047844	PE_PGRS32a	BCG_1836c	264	2028300	2028611	PE_PGRS32a	BCGDan_1844	312	2028561	2028857	PE_PGRS32a	BCGDan_sapMKO_1843	297
2047023	2047349	Rv1804c	Rv1804c	327	2048025	2048351	BCG_1837c	BCG_1837c	327	2028744	2029070	BCGDan_1845	BCGDan_1845	327	2029005	2029322	BCGDan_sapMKO_1844	BCGDan_sapMKO_1844	318
2047687	2048034	Rv1805c	Rv1805c	348	2048689	2049036	BCG_1838c	BCG_1838c	348	2029408	2029755	BCGDan_1846	BCGDan_1846	348	2029669	2030016	BCGDan_sapMKO_1845	BCGDan_sapMKO_1845	348
2048072	2048371	PE20	Rv1806	300	2049074	2049373	PE20	BCG_1839	300	2029793	2030092	PE20	BCGDan_1847	300	2030054	2030353	PE20	BCGDan_sapMKO_1846	300
2048398	2049597	PPE31	Rv1807	1200	2049400	2050599	PPE31	BCG_1840	1200	2030119	2031318	PPE31	BCGDan_1848	1200	2030380	2031579	PPE31	BCGDan_sapMKO_1847	1200
2049921	2051150	PPE32	Rv1808	1230	2050923	2052152	PPE32	BCG_1841	1230	2031642	2032871	PPE32	BCGDan_1849	1230	2031900	2033132	PPE32	BCGDan_sapMKO_1848	1233
2051282	2052688	PPE33	Rv1809	1407	2052284	2052847	PPE33a	BCG_1842	564	2033003	2033566	PPE33a	BCGDan_1850	564	2033264	2033827	PPE33a	BCGDan_sapMKO_1849	564
NA	NA	NA	NA	NA	2052848	2053696	PPE33b	BCG_1843	849	NA	NA	NA	NA	NA	2033843	2034577	BCGDan_sapMKO_1850	BCGDan_sapMKO_1850	735
2052933	2053289	Rv1810	Rv1810	357	2053935	2054291	BCG_1844	BCG_1844	357	NA	NA	NA	NA	NA	NA	NA	NA	NA	NA
2053443	2054147	mgtC	Rv1811	705	2054445	2055149	BCG_1845	BCG_1845	705	2034436	2035140	BCGDan_1851	BCGDan_1851	705	2034697	2035401	BCGDan_sapMKO_1851	BCGDan_sapMKO_1851	705
2054157	2055359	Rv1812c	Rv1812c	1203	2055159	2056361	BCG_1846c	BCG_1846c	1203	2035150	2036352	BCGDan_1852	BCGDan_1852	1203	2035411	2036604	BCGDan_sapMKO_1852	BCGDan_sapMKO_1852	1194
2055681	2056112	Rv1813c	Rv1813c	432	2056683	2057114	BCG_1847c	BCG_1847c	432	2036674	2037105	BCGDan_1853	BCGDan_1853	432	2036935	2037366	BCGDan_sapMKO_1853	BCGDan_sapMKO_1853	432
2056521	2057423	erg3	Rv1814	903	2057523	2058425	erg3	BCG_1848	903	2037514	2038416	erg3	BCGDan_1854	903	2037733	2038677	erg3	BCGDan_sapMKO_1854	945
2057528	2058193	Rv1815	Rv1815	666	2058530	2059195	BCG_1849	BCG_1849	666	2038521	2039186	BCGDan_1855	BCGDan_1855	666	2038782	2039447	BCGDan_sapMKO_1855	BCGDan_sapMKO_1855	666
2058256	2058960	Rv1816	Rv1816	705	2059258	2059962	BCG_1850	BCG_1850	705	2039249	2039953	BCGDan_1856	BCGDan_1856	705	2039528	2040214	BCGDan_sapMKO_1856	BCGDan_sapMKO_1856	687
NA	NA	NA	NA	NA	2060520	2060600	BCG_1851	BCG_1851	81	NA	NA	NA	NA	NA	2040772	2040852	BCGDan_sapMKO_1858	BCGDan_sapMKO_1858	81
2059595	2061058	Rv1817	Rv1817	1464	2060597	2062060	BCG_1852	BCG_1852	1464	2040588	2042051	BCGDan_1857	BCGDan_1857	1464	2040849	2042312	BCGDan_sapMKO_1859	BCGDan_sapMKO_1859	1464
2061178	2062674	PE_PGRS33	Rv1818c	1497	2062180	2063685	PE_PGRS33	BCG_1853c	1506	2042171	2043676	PE_PGRS33	BCGDan_1858	1506	2042432	2043937	PE_PGRS33	BCGDan_sapMKO_1860	1506
2062809	2064728	bacA	Rv1819c	1920	2063820	2065739	BCG_1854c	BCG_1854c	1920	2043811	2045730	BCGDan_1859	BCGDan_1859	1920	2044072	2045934	BCGDan_sapMKO_1861	BCGDan_sapMKO_1861	1863
2064799	2066442	ilvG	Rv1820	1644	2065810	2067453	ilvG	BCG_1855	1644	2045801	2047444	ilvG	BCGDan_1860	1644	2046062	2047705	ilvG	BCGDan_sapMKO_1862	1644
2066457	2068883	secA2	Rv1821	2427	2067468	2069894	secA2	BCG_1856	2427	2047459	2049885	secA2	BCGDan_1861	2427	2047810	2050146	secA2	BCGDan_sapMKO_1863	2337
2069080	2069709	pgsA2	Rv1822	630	2070091	2070720	pgsA2	BCG_1857	630	2050082	2050711	pgsA2	BCGDan_1862	630	2050343	2050972	pgsA2	BCGDan_sapMKO_1864	630
2069702	2070625	Rv1823	Rv1823	924	2070713	2071636	BCG_1858	BCG_1858	924	2050704	2051627	BCGDan_1863	BCGDan_1863	924	2050959	2051888	BCGDan_sapMKO_1865	BCGDan_sapMKO_1865	930
2070654	2071019	Rv1824	Rv1824	366	2071665	2072030	BCG_1859	BCG_1859	366	2051656	2052021	BCGDan_1864	BCGDan_1864	366	2051950	2052282	BCGDan_sapMKO_1866	BCGDan_sapMKO_1866	333
2071036	2071914	Rv1825	Rv1825	879	2072047	2072925	BCG_1860	BCG_1860	879	2052038	2052916	BCGDan_1865	BCGDan_1865	879	2052299	2053177	BCGDan_sapMKO_1867	BCGDan_sapMKO_1867	879
2071952	2072356	gcvH	Rv1826	405	2072963	2073367	gcvH	BCG_1861	405	2052954	2053358	gcvH	BCGDan_1866	405	2053215	2053619	gcvH	BCGDan_sapMKO_1868	405
2072596	2073084	garA	Rv1827	489	2073607	2074095	cfp17	BCG_1862	489	2053598	2054086	cfp17	BCGDan_1867	489	2053868	2054347	cfp17	BCGDan_sapMKO_1869	480
2073081	2073824	Rv1828	Rv1828	744	2074092	2074835	BCG_1863	BCG_1863	744	2054083	2054826	BCGDan_1868	BCGDan_1868	744	2054344	2055087	BCGDan_sapMKO_1870	BCGDan_sapMKO_1870	744
2073943	2074437	Rv1829	Rv1829	495	2074954	2075448	BCG_1864	BCG_1864	495	2054945	2055439	BCGDan_1869	BCGDan_1869	495	2055206	2055700	BCGDan_sapMKO_1871	BCGDan_sapMKO_1871	495
2074841	2075518	Rv1830	Rv1830	678	2075796	2076473	BCG_1865	BCG_1865	678	2055787	2056464	BCGDan_1870	BCGDan_1870	678	2056093	2056725	BCGDan_sapMKO_1872	BCGDan_sapMKO_1872	633
2075571	2075828	Rv1831	Rv1831	258	2076526	2076783	BCG_1866	BCG_1866	258	2056517	2056774	BCGDan_1871	BCGDan_1871	258	2056778	2057035	BCGDan_sapMKO_1873	BCGDan_sapMKO_1873	258
2075877	2078702	gcvB	Rv1832	2826	2076832	2079657	gcvB	BCG_1867	2826	2056823	2059648	gcvB	BCGDan_1872	2826	2057084	2059909	gcvB	BCGDan_sapMKO_1874	2826
2078929	2079789	Rv1833c	Rv1833c	861	2079884	2080744	BCG_1868c	BCG_1868c	861	2059875	2060735	BCGDan_1873	BCGDan_1873	861	2060136	2060996	BCGDan_sapMKO_1875	BCGDan_sapMKO_1875	861
2079830	2080696	lipZ	Rv1834	867	2080785	2081651	BCG_1869	BCG_1869	867	2060776	2061642	BCGDan_1874	BCGDan_1874	867	2061139	2061903	BCGDan_sapMKO_1876	BCGDan_sapMKO_1876	765
2080701	2082587	Rv1835c	Rv1835c	1887	2081656	2083542	BCG_1870c	BCG_1870c	1887	2061647	2063533	BCGDan_1875	BCGDan_1875	1887	2061908	2063716	BCGDan_sapMKO_1877	BCGDan_sapMKO_1877	1809
2082603	2084636	Rv1836c	Rv1836c	2034	2083558	2085591	BCG_1871c	BCG_1871c	2034	2063549	2065582	BCGDan_1876	BCGDan_1876	2034	2063810	2065843	BCGDan_sapMKO_1878	BCGDan_sapMKO_1878	2034
2084756	2086981	glcB	Rv1837c	2226	2085711	2087936	glcB	BCG_1872c	2226	2065702	2067927	glcB	BCGDan_1877	2226	2065963	2068188	glcB	BCGDan_sapMKO_1879	2226
2087257	2087652	vapC13	Rv1838c	396	2088212	2088607	BCG_1873c	BCG_1873c	396	2068203	2068598	BCGDan_1878	BCGDan_1878	396	2068464	2068832	BCGDan_sapMKO_1880	BCGDan_sapMKO_1880	369
2087649	2087912	vapB13	Rv1839c	264	2088604	2088867	BCG_1874c	BCG_1874c	264	2068595	2068858	BCGDan_1879	BCGDan_1879	264	2068856	2069119	BCGDan_sapMKO_1881	BCGDan_sapMKO_1881	264
NA	NA	NA	NA	NA	2088926	2089972	PE_PGRS34b	BCG_1875c	1047	2068917	2069963	PE_PGRS34b	BCGDan_1880	1047	2069178	2069747	BCGDan_sapMKO_1882	BCGDan_sapMKO_1882	570
2087971	2089518	PE_PGRS34	Rv1840c	1548	2089654	2090472	PE_PGRS34a	BCG_1876c	819	2069645	2070463	PE_PGRS34a	BCGDan_1881	819	2069906	2070724	PE_PGRS34a	BCGDan_sapMKO_1883	819
2089681	2090718	Rv1841c	Rv1841c	1038	2090635	2091684	BCG_1877c	BCG_1877c	1050	2070626	2071675	BCGDan_1882	BCGDan_1882	1050	2070887	2071936	BCGDan_sapMKO_1884	BCGDan_sapMKO_1884	1050
2090718	2092085	Rv1842c	Rv1842c	1368	2091684	2093051	BCG_1878c	BCG_1878c	1368	2071675	2073042	BCGDan_1883	BCGDan_1883	1368	2071936	2073303	BCGDan_sapMKO_1885	BCGDan_sapMKO_1885	1368
2092259	2093698	guaB1	Rv1843c	1440	2093225	2094664	guaB1	BCG_1879c	1440	2073216	2074655	guaB1	BCGDan_1884	1440	2073477	2074862	guaB1	BCGDan_sapMKO_1886	1386
2093731	2095188	gnd1	Rv1844c	1458	2094030	2096087	gnd1	BCG_1880c	2058	2074021	2076078	gnd1	BCGDan_1885	2058	2074282	2076339	gnd1	BCGDan_sapMKO_1887	2058
2095218	2096168	blaR	Rv1845c	951	2096177	2097127	BCG_1881c	BCG_1881c	951	2076168	2077118	BCGDan_1886	BCGDan_1886	951	2076429	2077379	BCGDan_sapMKO_1888	BCGDan_sapMKO_1888	951
2096183	2096599	blaI	Rv1846c	417	2097142	2097558	BCG_1882c	BCG_1882c	417	2077133	2077549	BCGDan_1887	BCGDan_1887	417	2077394	2077810	BCGDan_sapMKO_1889	BCGDan_sapMKO_1889	417
2096877	2097299	Rv1847	Rv1847	423	2097836	2098258	BCG_1883	BCG_1883	423	2077827	2078249	BCGDan_1888	BCGDan_1888	423	2078088	2078510	BCGDan_sapMKO_1890	BCGDan_sapMKO_1890	423
2097348	2097650	ureA	Rv1848	303	2098307	2098609	ureA	BCG_1884	303	2078298	2078600	ureA	BCGDan_1889	303	2078559	2078861	ureA	BCGDan_sapMKO_1891	303
2097647	2097961	ureB	Rv1849	315	2098606	2098920	ureB	BCG_1885	315	2078597	2078911	ureB	BCGDan_1890	315	2078858	2079172	ureB	BCGDan_sapMKO_1892	315
2097961	2099694	ureC	Rv1850	1734	2098920	2100653	ureC	BCG_1886	1734	2078911	2080644	ureC	BCGDan_1891	1734	2079172	2080905	ureC	BCGDan_sapMKO_1893	1734
2099694	2100329	ureF	Rv1851	636	2100653	2101288	ureF	BCG_1887	636	2080644	2081279	ureF	BCGDan_1892	636	2080905	2081540	ureF	BCGDan_sapMKO_1894	636
2100340	2101014	ureG	Rv1852	675	2101299	2101973	ureG	BCG_1888	675	2081290	2081964	ureG	BCGDan_1893	675	2081551	2082225	ureG	BCGDan_sapMKO_1895	675
2101022	2101648	ureD	Rv1853	627	2101981	2102607	ureD	BCG_1889	627	2081972	2082598	ureD	BCGDan_1894	627	2082233	2082859	ureD	BCGDan_sapMKO_1896	627
2101651	2103042	ndh	Rv1854c	1392	2102610	2104001	ndh	BCG_1890c	1392	2082601	2083992	ndh	BCGDan_1895	1392	2082862	2084202	ndh	BCGDan_sapMKO_1897	1341
2103184	2104107	Rv1855c	Rv1855c	924	2104142	2105065	BCG_1891c	BCG_1891c	924	2084133	2085056	BCGDan_1896	BCGDan_1896	924	2084394	2085317	BCGDan_sapMKO_1898	BCGDan_sapMKO_1898	924
2104146	2104823	Rv1856c	Rv1856c	678	2105104	2105781	BCG_1892c	BCG_1892c	678	2085095	2085772	BCGDan_1897	BCGDan_1897	678	2085356	2086033	BCGDan_sapMKO_1899	BCGDan_sapMKO_1899	678
2104985	2105770	modA	Rv1857	786	2105943	2106728	modA	BCG_1893	786	2085934	2086719	modA	BCGDan_1898	786	2086234	2086980	modA	BCGDan_sapMKO_1900	747
2105773	2106567	modB	Rv1858	795	2106731	2107525	modB	BCG_1894	795	2086722	2087516	modB	BCGDan_1899	795	2086983	2087777	modB	BCGDan_sapMKO_1901	795
2106574	2107683	modC	Rv1859	1110	2107532	2108641	modC	BCG_1895	1110	2087523	2088632	modC	BCGDan_1900	1110	2087784	2088893	modC	BCGDan_sapMKO_1902	1110
2107736	2108713	apa	Rv1860	978	2108694	2109671	apa	BCG_1896	978	2088685	2089662	apa	BCGDan_1901	978	2088946	2089923	apa	BCGDan_sapMKO_1903	978
2109165	2109470	Rv1861	Rv1861	306	2110123	2110428	BCG_1897	BCG_1897	306	2090114	2090419	BCGDan_1902	BCGDan_1902	306	2090375	2090680	BCGDan_sapMKO_1904	BCGDan_sapMKO_1904	306
2109544	2110584	adhA	Rv1862	1041	2110503	2111543	adhA	BCG_1898	1041	2090494	2091534	adhA	BCGDan_1903	1041	2090755	2091795	adhA	BCGDan_sapMKO_1905	1041
2110591	2111361	Rv1863c	Rv1863c	771	2111550	2112320	BCG_1899c	BCG_1899c	771	2091541	2092311	BCGDan_1904	BCGDan_1904	771	2091802	2092524	BCGDan_sapMKO_1906	BCGDan_sapMKO_1906	723
2111354	2112109	Rv1864c	Rv1864c	756	2112313	2113068	BCG_1900c	BCG_1900c	756	2092304	2093059	BCGDan_1905	BCGDan_1905	756	2092565	2093266	BCGDan_sapMKO_1907	BCGDan_sapMKO_1907	702
2112106	2112966	Rv1865c	Rv1865c	861	2113065	2113925	BCG_1901c	BCG_1901c	861	2093056	2093916	BCGDan_1906	BCGDan_1906	861	2093317	2094177	BCGDan_sapMKO_1908	BCGDan_sapMKO_1908	861
2113140	2115476	Rv1866	Rv1866	2337	2114099	2116435	BCG_1902	BCG_1902	2337	2094090	2096426	BCGDan_1907	BCGDan_1907	2337	2094273	2096687	BCGDan_sapMKO_1909	BCGDan_sapMKO_1909	2415
2115764	2117248	Rv1867	Rv1867	1485	2116723	2118207	BCG_1903	BCG_1903	1485	2096714	2098198	BCGDan_1908	BCGDan_1908	1485	2096975	2098459	BCGDan_sapMKO_1910	BCGDan_sapMKO_1910	1485
2117347	2119446	Rv1868	Rv1868	2100	2118306	2120405	BCG_1904	BCG_1904	2100	2098297	2100396	BCGDan_1909	BCGDan_1909	2100	2098558	2100657	BCGDan_sapMKO_1911	BCGDan_sapMKO_1911	2100
2119460	2120695	Rv1869c	Rv1869c	1236	2120419	2121654	BCG_1905c	BCG_1905c	1236	2100410	2101645	BCGDan_1910	BCGDan_1910	1236	2100671	2101906	BCGDan_sapMKO_1912	BCGDan_sapMKO_1912	1236
2120795	2121430	Rv1870c	Rv1870c	636	2121721	2122389	BCG_1906c	BCG_1906c	669	2101712	2102380	BCGDan_1911	BCGDan_1911	669	2101973	2102620	BCGDan_sapMKO_1913	BCGDan_sapMKO_1913	648
2121495	2121884	Rv1871c	Rv1871c	390	2122454	2122843	BCG_1907c	BCG_1907c	390	2102445	2102834	BCGDan_1912	BCGDan_1912	390	2102706	2103083	BCGDan_sapMKO_1914	BCGDan_sapMKO_1914	378
2121907	2123151	lldD2	Rv1872c	1245	2122866	2124110	lldD2	BCG_1908c	1245	2102857	2104101	lldD2	BCGDan_1913	1245	2103118	2104362	lldD2	BCGDan_sapMKO_1915	1245
2123174	2123611	Rv1873	Rv1873	438	2124133	2124570	BCG_1909	BCG_1909	438	2104124	2104561	BCGDan_1914	BCGDan_1914	438	2104385	2104822	BCGDan_sapMKO_1916	BCGDan_sapMKO_1916	438
2123684	2124370	Rv1874	Rv1874	687	2124643	2125329	BCG_1910	BCG_1910	687	2104634	2105320	BCGDan_1915	BCGDan_1915	687	2104877	2105581	BCGDan_sapMKO_1917	BCGDan_sapMKO_1917	705
2124381	2124824	Rv1875	Rv1875	444	2125340	2125783	BCG_1911	BCG_1911	444	2105331	2105774	BCGDan_1916	BCGDan_1916	444	2105592	2106035	BCGDan_sapMKO_1918	BCGDan_sapMKO_1918	444
2125340	2125819	bfrA	Rv1876	480	2126299	2126778	bfrA	BCG_1912	480	2106290	2106769	bfrA	BCGDan_1917	480	2106545	2107030	bfrA	BCGDan_sapMKO_1919	486
2125904	2127967	Rv1877	Rv1877	2064	2126863	2128398	BCG_1913	BCG_1913	1536	2106854	2108389	BCGDan_1918	BCGDan_1918	1536	2107115	2108650	BCGDan_sapMKO_1920	BCGDan_sapMKO_1920	1536
NA	NA	NA	NA	NA	2127713	2128927	BCG_1914	BCG_1914	1215	2107704	2108918	BCGDan_1919	BCGDan_1919	1215	2107965	2109179	BCGDan_sapMKO_1921	BCGDan_sapMKO_1921	1215
2128022	2129374	glnA3	Rv1878	1353	2128982	2130334	glnA3	BCG_1915	1353	2108973	2110325	glnA3	BCGDan_1920	1353	2109234	2110586	glnA3	BCGDan_sapMKO_1922	1353
2129377	2130513	Rv1879	Rv1879	1137	2130337	2131473	BCG_1916	BCG_1916	1137	2110328	2111464	BCGDan_1921	BCGDan_1921	1137	2110589	2111725	BCGDan_sapMKO_1923	BCGDan_sapMKO_1923	1137
2130541	2131857	cyp140	Rv1880c	1317	2131501	2132817	cyp140	BCG_1917c	1317	2111492	2112808	cyp140	BCGDan_1922	1317	2111753	2113117	cyp140	BCGDan_sapMKO_1924	1365
2131907	2132329	lppE	Rv1881c	423	2132867	2133289	lppE	BCG_1918c	423	2112858	2113280	lppE	BCGDan_1923	423	2113119	2113505	lppE	BCGDan_sapMKO_1925	387
2132370	2133203	Rv1882c	Rv1882c	834	2133330	2134163	BCG_1919c	BCG_1919c	834	2113321	2114154	BCGDan_1924	BCGDan_1924	834	2113582	2114415	BCGDan_sapMKO_1926	BCGDan_sapMKO_1926	834
2133231	2133692	Rv1883c	Rv1883c	462	2134191	2134667	BCG_1920c	BCG_1920c	477	2114182	2114658	BCGDan_1925	BCGDan_1925	477	2114443	2114919	BCGDan_sapMKO_1927	BCGDan_sapMKO_1927	477
2133731	2134261	rpfC	Rv1884c	531	2134706	2135236	rpfC	BCG_1921c	531	2114697	2115227	rpfC	BCGDan_1926	531	2114958	2115488	rpfC	BCGDan_sapMKO_1928	531
2134273	2134872	Rv1885c	Rv1885c	600	2135248	2135847	BCG_1922c	BCG_1922c	600	2115239	2115838	BCGDan_1927	BCGDan_1927	600	2115500	2116099	BCGDan_sapMKO_1929	BCGDan_sapMKO_1929	600
2134890	2135867	fbpB	Rv1886c	978	2135865	2136842	fbpB	BCG_1923c	978	2115856	2116833	fbpB	BCGDan_1928	978	2116117	2117049	fbpB	BCGDan_sapMKO_1930	933
2136258	2137400	Rv1887	Rv1887	1143	2137233	2138375	BCG_1924	BCG_1924	1143	2117224	2118366	BCGDan_1929	BCGDan_1929	1143	2117569	2118627	BCGDan_sapMKO_1931	BCGDan_sapMKO_1931	1059
2137519	2138079	Rv1888c	Rv1888c	561	2138345	2139064	BCG_1925c	BCG_1925c	720	2118336	2119055	BCGDan_1930	BCGDan_1930	720	2118597	2119316	BCGDan_sapMKO_1932	BCGDan_sapMKO_1932	720
2138444	2138617	Rv1888A	Rv1888A	174	2139429	2139602	BCG_1926c	BCG_1926c	174	2119420	2119593	BCGDan_1931	BCGDan_1931	174	2119681	2119854	BCGDan_sapMKO_1933	BCGDan_sapMKO_1933	174
2138661	2139017	Rv1889c	Rv1889c	357	2139646	2140002	BCG_1927c	BCG_1927c	357	2119637	2119993	BCGDan_1932	BCGDan_1932	357	2119898	2120254	BCGDan_sapMKO_1934	BCGDan_sapMKO_1934	357
2139076	2139687	Rv1890c	Rv1890c	612	2140061	2140672	BCG_1928c	BCG_1928c	612	2120052	2120663	BCGDan_1933	BCGDan_1933	612	2120313	2120864	BCGDan_sapMKO_1935	BCGDan_sapMKO_1935	552
2139741	2140148	Rv1891	Rv1891	408	2140726	2141133	BCG_1929	BCG_1929	408	2120717	2121124	BCGDan_1934	BCGDan_1934	408	2120957	2121385	BCGDan_sapMKO_1936	BCGDan_sapMKO_1936	429
2140165	2140476	Rv1892	Rv1892	312	2141150	2141461	BCG_1930	BCG_1930	312	2121141	2121452	BCGDan_1935	BCGDan_1935	312	2121402	2121713	BCGDan_sapMKO_1937	BCGDan_sapMKO_1937	312
2140486	2140704	Rv1893	Rv1893	219	2141471	2141689	BCG_1931	BCG_1931	219	2121462	2121680	BCGDan_1936	BCGDan_1936	219	2121723	2121941	BCGDan_sapMKO_1938	BCGDan_sapMKO_1938	219
2140739	2141869	Rv1894c	Rv1894c	1131	2141724	2142854	BCG_1932c	BCG_1932c	1131	2121715	2122845	BCGDan_1937	BCGDan_1937	1131	2121976	2123106	BCGDan_sapMKO_1939	BCGDan_sapMKO_1939	1131
2142521	2143675	Rv1895	Rv1895	1155	2143506	2143829	BCG_1933	BCG_1933	324	2123497	2123820	BCGDan_1938	BCGDan_1938	324	2123758	2124081	BCGDan_sapMKO_1940	BCGDan_sapMKO_1940	324
NA	NA	NA	NA	NA	2143826	2144530	BCG_1934	BCG_1934	705	2123817	2124521	BCGDan_1939	BCGDan_1939	705	2124078	2124782	BCGDan_sapMKO_1941	BCGDan_sapMKO_1941	705
2143535	2144446	Rv1896c	Rv1896c	912	2144520	2145431	BCG_1935c	BCG_1935c	912	2124511	2125422	BCGDan_1940	BCGDan_1940	912	2124772	2125683	BCGDan_sapMKO_1942	BCGDan_sapMKO_1942	912
2144451	2144882	Rv1897c	Rv1897c	432	2145436	2145867	BCG_1936c	BCG_1936c	432	2125427	2125858	BCGDan_1941	BCGDan_1941	432	2125688	2126119	BCGDan_sapMKO_1943	BCGDan_sapMKO_1943	432
2144940	2145248	Rv1898	Rv1898	309	2145925	2146233	BCG_1937	BCG_1937	309	2125922	2126224	BCGDan_1942	BCGDan_1942	303	2126183	2126485	BCGDan_sapMKO_1944	BCGDan_sapMKO_1944	303
2145214	2146245	lppD	Rv1899c	1032	2146199	2147275	lppD	BCG_1938c	1077	2126190	2127266	lppD	BCGDan_1943	1077	2126451	2127527	lppD	BCGDan_sapMKO_1945	1077
2146245	2147633	lipJ	Rv1900c	1389	2147275	2148663	lipJ	BCG_1939c	1389	2127266	2128654	lipJ	BCGDan_1944	1389	2127527	2128864	lipJ	BCGDan_sapMKO_1946	1338
2147662	2148954	cinA	Rv1901	1293	2148692	2149984	cinA	BCG_1940	1293	2128683	2129975	cinA	BCGDan_1945	1293	2128944	2130236	cinA	BCGDan_sapMKO_1947	1293
2149006	2150274	nanT	Rv1902c	1269	2150036	2151304	nanT	BCG_1941c	1269	2130027	2131295	nanT	BCGDan_1946	1269	2130288	2131625	nanT	BCGDan_sapMKO_1948	1338
2150364	2150768	Rv1903	Rv1903	405	2151394	2151798	BCG_1942	BCG_1942	405	2131385	2131789	BCGDan_1947	BCGDan_1947	405	2131646	2132050	BCGDan_sapMKO_1949	BCGDan_sapMKO_1949	405
2150954	2151385	Rv1904	Rv1904	432	2151984	2152415	BCG_1943	BCG_1943	432	2131975	2132406	BCGDan_1948	BCGDan_1948	432	2132236	2132667	BCGDan_sapMKO_1950	BCGDan_sapMKO_1950	432
2151433	2152395	aao	Rv1905c	963	2152463	2153425	aao	BCG_1944c	963	2132454	2133416	aao	BCGDan_1949	963	2132715	2133677	aao	BCGDan_sapMKO_1951	963
2152425	2152895	Rv1906c	Rv1906c	471	2153455	2153925	BCG_1945c	BCG_1945c	471	2133446	2133916	BCGDan_1950	BCGDan_1950	471	2133707	2134177	BCGDan_sapMKO_1952	BCGDan_sapMKO_1952	471
2153235	2153882	Rv1907c	Rv1907c	648	2154265	2154912	BCG_1946c	BCG_1946c	648	2134256	2134903	BCGDan_1951	BCGDan_1951	648	2134517	2135164	BCGDan_sapMKO_1953	BCGDan_sapMKO_1953	648
2153889	2156111	katG	Rv1908c	2223	2154919	2157141	katG	BCG_1947c	2223	2134910	2137132	katG	BCGDan_1952	2223	2135171	2137318	katG	BCGDan_sapMKO_1954	2148
2156149	2156592	furA	Rv1909c	444	2157179	2157631	furA	BCG_1948c	453	2137170	2137622	furA	BCGDan_1953	453	2137431	2137874	furA	BCGDan_sapMKO_1955	444
2156706	2157299	Rv1910c	Rv1910c	594	2157736	2158329	BCG_1949c	BCG_1949c	594	2137727	2138320	BCGDan_1954	BCGDan_1954	594	2137988	2138602	BCGDan_sapMKO_1956	BCGDan_sapMKO_1956	615
2157382	2157987	lppC	Rv1911c	606	2158412	2159017	lppC	BCG_1950c	606	2138403	2139008	lppC	BCGDan_1955	606	2138664	2139269	lppC	BCGDan_sapMKO_1957	606
2158087	2159091	fadB5	Rv1912c	1005	2159117	2160121	fadB5	BCG_1951c	1005	2139108	2140112	fadB5	BCGDan_1956	1005	2139369	2140373	fadB5	BCGDan_sapMKO_1958	1005
2159191	2159943	Rv1913	Rv1913	753	2160221	2160973	BCG_1952	BCG_1952	753	2140212	2140964	BCGDan_1957	BCGDan_1957	753	2140473	2141225	BCGDan_sapMKO_1959	BCGDan_sapMKO_1959	753
2159921	2160328	Rv1914c	Rv1914c	408	2160951	2161358	BCG_1953c	BCG_1953c	408	2140942	2141349	BCGDan_1958	BCGDan_1958	408	2141203	2141610	BCGDan_sapMKO_1960	BCGDan_sapMKO_1960	408
2160463	2161566	aceAa	Rv1915	1104	2161493	2163793	aceA	BCG_1954	2301	2141484	2143784	aceA	BCGDan_1959	2301	2141745	2144045	aceA	BCGDan_sapMKO_1961	2301
2162932	2167311	PPE34	Rv1917c	4380	2163963	2169470	PPE34	BCG_1955c	5508	2143954	2149461	PPE34	BCGDan_1960	5508	2144215	2149722	PPE34	BCGDan_sapMKO_1962	5508
NA	NA	NA	NA	NA	2169808	2170812	PPE35b	BCG_1956c	1005	2149799	2150803	PPE35b	BCGDan_1961	1005	2150063	2151064	PPE35b	BCGDan_sapMKO_1963	1002
2167649	2170612	PPE35	Rv1918c	2964	2170895	2172772	PPE35a	BCG_1957c	1878	2150886	2152763	PPE35a	BCGDan_1962	1878	2151147	2153024	PPE35a	BCGDan_sapMKO_1964	1878
2171061	2171525	Rv1919c	Rv1919c	465	2173221	2173685	BCG_1958c	BCG_1958c	465	2153212	2153676	BCGDan_1963	BCGDan_1963	465	2153473	2153937	BCGDan_sapMKO_1965	BCGDan_sapMKO_1965	465
2171623	2172486	Rv1920	Rv1920	864	2173783	2174646	BCG_1959	BCG_1959	864	2153774	2154637	BCGDan_1964	BCGDan_1964	864	2154098	2154898	BCGDan_sapMKO_1966	BCGDan_sapMKO_1966	801
2172524	2173795	lppF	Rv1921c	1272	2174684	2175955	lppF	BCG_1960c	1272	2154675	2155946	lppF	BCGDan_1965	1272	2154936	2156207	lppF	BCGDan_sapMKO_1967	1272
2174067	2175182	Rv1922	Rv1922	1116	2176227	2177342	BCG_1961	BCG_1961	1116	2156218	2157333	BCGDan_1966	BCGDan_1966	1116	2156512	2157594	BCGDan_sapMKO_1968	BCGDan_sapMKO_1968	1083
2175173	2176513	lipD	Rv1923	1341	2177333	2178673	lipD	BCG_1962	1341	2157324	2158664	lipD	BCGDan_1967	1341	2157645	2158925	lipD	BCGDan_sapMKO_1969	1281
2176550	2176930	Rv1924c	Rv1924c	381	2178710	2179090	BCG_1963c	BCG_1963c	381	2158701	2159081	BCGDan_1968	BCGDan_1968	381	2158962	2159342	BCGDan_sapMKO_1970	BCGDan_sapMKO_1970	381
2177087	2178949	fadD31	Rv1925	1863	2179247	2181109	fadD31	BCG_1964	1863	2159238	2161100	fadD31	BCGDan_1969	1863	2159499	2161361	fadD31	BCGDan_sapMKO_1971	1863
2178957	2179436	mpt63	Rv1926c	480	2181117	2181596	mpt63	BCG_1965c	480	2161108	2161587	mpt63	BCGDan_1970	480	2161369	2161848	mpt63	BCGDan_sapMKO_1972	480
2179673	2180446	Rv1927	Rv1927	774	2181833	2182606	BCG_1966	BCG_1966	774	2161824	2162597	BCGDan_1971	BCGDan_1971	774	2162082	2162858	BCGDan_sapMKO_1973	BCGDan_sapMKO_1973	777
2180450	2181217	Rv1928c	Rv1928c	768	2182610	2183377	BCG_1967c	BCG_1967c	768	2162601	2163368	BCGDan_1972	BCGDan_1972	768	2162862	2163629	BCGDan_sapMKO_1974	BCGDan_sapMKO_1974	768
2181262	2181906	Rv1929c	Rv1929c	645	2183422	2184066	BCG_1968c	BCG_1968c	645	2163413	2164057	BCGDan_1973	BCGDan_1973	645	2163674	2164318	BCGDan_sapMKO_1975	BCGDan_sapMKO_1975	645
2181918	2182442	Rv1930c	Rv1930c	525	2184078	2184602	BCG_1969c	BCG_1969c	525	2164069	2164593	BCGDan_1974	BCGDan_1974	525	2164330	2164854	BCGDan_sapMKO_1976	BCGDan_sapMKO_1976	525
2182460	2183239	Rv1931c	Rv1931c	780	2184620	2185399	BCG_1970c	BCG_1970c	780	2164611	2165390	BCGDan_1975	BCGDan_1975	780	2164872	2165651	BCGDan_sapMKO_1977	BCGDan_sapMKO_1977	780
2183372	2183869	tpx	Rv1932	498	2185532	2186029	tpx	BCG_1971	498	2165523	2166020	tpx	BCGDan_1976	498	2165784	2166281	tpx	BCGDan_sapMKO_1978	498
2183866	2184957	fadE18	Rv1933c	1092	2186026	2187117	fadE18	BCG_1972c	1092	2166017	2167108	fadE18	BCGDan_1977	1092	2166278	2167369	fadE18	BCGDan_sapMKO_1979	1092
2184959	2186188	fadE17	Rv1934c	1230	2187119	2188348	fadE17	BCG_1973c	1230	2167110	2168339	fadE17	BCGDan_1978	1230	2167371	2168600	fadE17	BCGDan_sapMKO_1980	1230
2186203	2187159	echA13	Rv1935c	957	2188363	2189319	echA13	BCG_1974c	957	2168354	2169310	echA13	BCGDan_1979	957	2168615	2169571	echA13	BCGDan_sapMKO_1981	957
2187384	2188493	Rv1936	Rv1936	1110	2189544	2190653	BCG_1975	BCG_1975	1110	2169535	2170644	BCGDan_1980	BCGDan_1980	1110	2169796	2170905	BCGDan_sapMKO_1982	BCGDan_sapMKO_1982	1110
2188496	2191015	Rv1937	Rv1937	2520	2190656	2193175	BCG_1976	BCG_1976	2520	2170647	2173166	BCGDan_1981	BCGDan_1981	2520	2170908	2173427	BCGDan_sapMKO_1983	BCGDan_sapMKO_1983	2520
2191027	2192097	ephB	Rv1938	1071	2193187	2194257	ephB	BCG_1977	1071	2173178	2174248	ephB	BCGDan_1982	1071	2173439	2174509	ephB	BCGDan_sapMKO_1984	1071
2192094	2192609	Rv1939	Rv1939	516	2194254	2194769	BCG_1978	BCG_1978	516	2174245	2174760	BCGDan_1983	BCGDan_1983	516	2174506	2175021	BCGDan_sapMKO_1985	BCGDan_sapMKO_1985	516
2192606	2193667	ribA1	Rv1940	1062	2194766	2195827	ribA1	BCG_1979	1062	2174757	2175818	ribA1	BCGDan_1984	1062	2175018	2176079	ribA1	BCGDan_sapMKO_1986	1062
2193664	2194434	Rv1941	Rv1941	771	2195824	2196594	BCG_1980	BCG_1980	771	2175815	2176585	BCGDan_1985	BCGDan_1985	771	2176076	2176846	BCGDan_sapMKO_1987	BCGDan_sapMKO_1987	771
2194644	2194973	mazF5	Rv1942c	330	2196804	2197133	BCG_1981c	BCG_1981c	330	2176795	2177148	BCGDan_1986	BCGDan_1986	354	2177056	2177409	BCGDan_sapMKO_1988	BCGDan_sapMKO_1988	354
2194970	2195347	mazE5	Rv1943c	378	2197130	2197507	BCG_1982c	BCG_1982c	378	2177121	2177498	BCGDan_1987	BCGDan_1987	378	2177382	2177759	BCGDan_sapMKO_1989	BCGDan_sapMKO_1989	378
2195344	2195934	Rv1944c	Rv1944c	591	2197504	2198094	BCG_1983c	BCG_1983c	591	2177495	2178085	BCGDan_1988	BCGDan_1988	591	2177756	2178346	BCGDan_sapMKO_1990	BCGDan_sapMKO_1990	591
2195989	2197353	Rv1945	Rv1945	1365	2198149	2199513	BCG_1984	BCG_1984	1365	2178140	2179504	BCGDan_1989	BCGDan_1989	1365	2178401	2179765	BCGDan_sapMKO_1991	BCGDan_sapMKO_1991	1365
2197508	2197960	lppG	Rv1946c	453	2199668	2200120	lppG	BCG_1985c	453	2179659	2180111	lppG	BCGDan_1990	453	2179920	2180372	lppG	BCGDan_sapMKO_1992	453
2198024	2198425	Rv1947	Rv1947	402	2200184	2200585	BCG_1986	BCG_1986	402	2180175	2180576	BCGDan_1991	BCGDan_1991	402	2180436	2180837	BCGDan_sapMKO_1993	BCGDan_sapMKO_1993	402
2198714	2199064	Rv1948c	Rv1948c	351	2200874	2201224	BCG_1987c	BCG_1987c	351	2180865	2181215	BCGDan_1992	BCGDan_1992	351	2181126	2181476	BCGDan_sapMKO_1994	BCGDan_sapMKO_1994	351
2199075	2200034	Rv1949c	Rv1949c	960	2201235	2202137	BCG_1988c	BCG_1988c	903	2181226	2182128	BCGDan_1993	BCGDan_1993	903	2181487	2182389	BCGDan_sapMKO_1995	BCGDan_sapMKO_1995	903
2199998	2200189	Rv1950c	Rv1950c	192	2202158	2202349	BCG_1989c	BCG_1989c	192	2182149	2182340	BCGDan_1994	BCGDan_1994	192	2182410	2182601	BCGDan_sapMKO_1996	BCGDan_sapMKO_1996	192
2200190	2200486	Rv1951c	Rv1951c	297	2202350	2202646	BCG_1990c	BCG_1990c	297	2182341	2182637	BCGDan_1995	BCGDan_1995	297	2182602	2182898	BCGDan_sapMKO_1997	BCGDan_sapMKO_1997	297
2200726	2200941	vapB14	Rv1952	216	2202886	2203101	BCG_1991	BCG_1991	216	2182877	2183092	BCGDan_1996	BCGDan_1996	216	2183126	2183353	BCGDan_sapMKO_1998	BCGDan_sapMKO_1998	228
2200938	2201249	vapC14	Rv1953	312	2203098	2203409	BCG_1992	BCG_1992	312	2183089	2183400	BCGDan_1997	BCGDan_1997	312	2183350	2183661	BCGDan_sapMKO_1999	BCGDan_sapMKO_1999	312
2201223	2201744	Rv1954c	Rv1954c	522	2203383	2203904	BCG_1993c	BCG_1993c	522	2183374	2183895	BCGDan_1998	BCGDan_1998	522	2183635	2184156	BCGDan_sapMKO_2000	BCGDan_sapMKO_2000	522
[truncated: 2,250 more rows]

## Sheet: Worksheet 2_Duplicated CDS
M. bovis BCG Pasteur 1173P2										M. bovis BCG Danish 1331										M. bovis BCG Danish 1331 sapM KO
locus 1					locus 2					locus 1					locus 2					locus 1					locus 2
start Pasteur	end Pasteur	CDS name/locus_tag Pasteur	locus_tag Pasteur	length Pasteur	start Pasteur duplicated	end Pasteur duplicated	CDS name/locus_tag Pasteur duplicated	locus_tag Pasteur duplicated	length Pasteur duplicated	start Danish	end Danish	CDS name/locus_tag Danish	locus_tag Danish	length Danish	start Danish duplicated	end Danish duplicated	CDS name/locus_tag Danish duplicated	locus_tag Danish duplicated	length Danish duplicated	start Danish sapM KO	end Danish sapM KO	CDS name/locus_tag Danish sapM KO	locus_tag Danish sapM KO	length Danish sapM KO	start Danish sapM KO duplicated	end Danish sapM KO duplicated	CDS name/locus_tag Danish sapM KO duplicated	locus_tag Danish sapM KO duplicated	length Danish sapM KO duplicated
ND	ND	ND	ND	ND	ND	ND	ND	ND	ND	3500700	3500978	whiB7_1	BCGDan_3255	279	3642265	3642543	whiB7_2	BCGDan_3387	279	ND	ND	ND	ND	ND	ND	ND	ND	ND	ND
ND	ND	ND	ND	ND	ND	ND	ND	ND	ND	3501408	3503510	UvrD2_1	BCGDan_3256	2103	3642973	3645075	UvrD2_2	BCGDan_3388	2103	ND	ND	ND	ND	ND	ND	ND	ND	ND	ND
ND	ND	ND	ND	ND	ND	ND	ND	ND	ND	3503634	3503888	BCGDan_3257	BCGDan_3257	255	3645199	3645453	BCGDan_3389	BCGDan_3389	255	ND	ND	ND	ND	ND	ND	ND	ND	ND	ND		Legend
ND	ND	ND	ND	ND	ND	ND	ND	ND	ND	3503901	3504842	nudC_1	BCGDan_3258	942	3645466	3646407	nudC_2	BCGDan_3390	942	ND	ND	ND	ND	ND	ND	ND	ND	ND	ND			DU1-Pasteur
ND	ND	ND	ND	ND	ND	ND	ND	ND	ND	3504901	3505968	BCGDan_3259	BCGDan_3259	1068	3646466	3647533	BCGDan_3391	BCGDan_3391	1068	ND	ND	ND	ND	ND	ND	ND	ND	ND	ND			DU2-IV in Pasteur
ND	ND	ND	ND	ND	ND	ND	ND	ND	ND	3506030	3509335	BCGDan_3260	BCGDan_3260	3306	3647595	3650900	BCGDan_3392	BCGDan_3392	3306	ND	ND	ND	ND	ND	ND	ND	ND	ND	ND
ND	ND	ND	ND	ND	ND	ND	ND	ND	ND	3509332	3512499	BCGDan_3261	BCGDan_3261	3168	3650897	3654064	BCGDan_3393	BCGDan_3393	3168	ND	ND	ND	ND	ND	ND	ND	ND	ND	ND			DU1-Danish
ND	ND	ND	ND	ND	ND	ND	ND	ND	ND	3512576	3512794	BCGDan_3262	BCGDan_3262	219	3654141	3654359	BCGDan_3394	BCGDan_3394	219	ND	ND	ND	ND	ND	ND	ND	ND	ND	ND			DU2-III in Danish
ND	ND	ND	ND	ND	ND	ND	ND	ND	ND	3512936	3513610	lipV_1	BCGDan_3263	675	3654501	3655175	lipV_2	BCGDan_3395	675	ND	ND	ND	ND	ND	ND	ND	ND	ND	ND
ND	ND	ND	ND	ND	ND	ND	ND	ND	ND	3513613	3513918	BCGDan_3264	BCGDan_3264	306	3655178	3655483	BCGDan_3396	BCGDan_3396	306	ND	ND	ND	ND	ND	ND	ND	ND	ND	ND
ND	ND	ND	ND	ND	ND	ND	ND	ND	ND	3513925	3514803	BCGDan_3265	BCGDan_3265	879	3655490	3656368	BCGDan_3397	BCGDan_3397	879	ND	ND	ND	ND	ND	ND	ND	ND	ND	ND		ND	not duplicated
ND	ND	ND	ND	ND	ND	ND	ND	ND	ND	3514830	3516008	moeB1_1	BCGDan_3266	1179	3656395	3657573	moeB1_2	BCGDan_3398	1179	ND	ND	ND	ND	ND	ND	ND	ND	ND	ND
ND	ND	ND	ND	ND	ND	ND	ND	ND	ND	3516099	3516956	BCGDan_3267	BCGDan_3267	858	3657664	3658521	BCGDan_3399	BCGDan_3399	858	ND	ND	ND	ND	ND	ND	ND	ND	ND	ND
ND	ND	ND	ND	ND	ND	ND	ND	ND	ND	3517302	3517988	BCGDan_3268	BCGDan_3268	687	3658867	3659553	BCGDan_3400	BCGDan_3400	687	ND	ND	ND	ND	ND	ND	ND	ND	ND	ND
ND	ND	ND	ND	ND	ND	ND	ND	ND	ND	3517975	3518247	TB9.4_1	BCGDan_3269	273	3659540	3659812	TB9.4_2	BCGDan_3401	273	ND	ND	ND	ND	ND	ND	ND	ND	ND	ND
ND	ND	ND	ND	ND	ND	ND	ND	ND	ND	3518572	3519132	BCGDan_3270	BCGDan_3270	561	3660137	3660697	BCGDan_3402	BCGDan_3402	561	ND	ND	ND	ND	ND	ND	ND	ND	ND	ND
ND	ND	ND	ND	ND	ND	ND	ND	ND	ND	3519142	3519837	BCGDan_3271	BCGDan_3271	696	3660707	3661402	BCGDan_3403	BCGDan_3403	696	ND	ND	ND	ND	ND	ND	ND	ND	ND	ND
ND	ND	ND	ND	ND	ND	ND	ND	ND	ND	3520096	3521679	rhlE_1	BCGDan_3272	1584	3661661	3663244	rhlE_2	BCGDan_3404	1584	ND	ND	ND	ND	ND	ND	ND	ND	ND	ND
ND	ND	ND	ND	ND	ND	ND	ND	ND	ND	3521692	3522915	BCGDan_3273	BCGDan_3273	1224	3663257	3664480	BCGDan_3405	BCGDan_3405	1224	ND	ND	ND	ND	ND	ND	ND	ND	ND	ND
3543174	3543974	BCG_3240c	BCG_3240c	801	3642530	3643126	BCG_3333c	BCG_3333c	597	3522991	3523791	BCGDan_3274	BCGDan_3274	801	3664556	3665356	BCGDan_3406	BCGDan_3406	801	ND	ND	ND	ND	ND	ND	ND	ND	ND	ND
3544128	3544739	gpm2_1	BCG_3241	612	3643280	3643891	gpm2_2	BCG_3334	612	3523945	3524556	gpm2_1	BCGDan_3275	612	3665510	3666121	gpm2_2	BCGDan_3407	612	ND	ND	ND	ND	ND	ND	ND	ND	ND	ND
3544736	3545854	entC_1	BCG_3242	1119	3643888	3645006	entC_2	BCG_3335	1119	3524553	3525671	entC_1	BCGDan_3276	1119	3666118	3667236	entC_2	BCGDan_3408	1119	ND	ND	ND	ND	ND	ND	ND	ND	ND	ND
3546002	3546334	BCG_3243	BCG_3243	333	3645154	3645486	BCG_3336	BCG_3336	333	3525819	3526151	BCGDan_3277	BCGDan_3277	333	3667384	3667716	BCGDan_3409	BCGDan_3409	333	ND	ND	ND	ND	ND	ND	ND	ND	ND	ND
3546286	3546717	BCG_3244c	BCG_3244c	432	3645438	3645869	BCG_3337c	BCG_3337c	432	3526103	3526534	BCGDan_3278	BCGDan_3278	432	3667668	3668099	BCGDan_3410	BCGDan_3410	432	ND	ND	ND	ND	ND	ND	ND	ND	ND	ND
3546950	3547915	BCG_3245	BCG_3245	966	3646102	3647067	BCG_3338	BCG_3338	966	3526767	3527732	BCGDan_3279	BCGDan_3279	966	3668332	3669297	BCGDan_3411	BCGDan_3411	966	ND	ND	ND	ND	ND	ND	ND	ND	ND	ND
3548195	3548449	whiB1_1	BCG_3246	255	3647347	3647601	whiB1_2	BCG_3339	255	3528012	3528266	whiB1_1	BCGDan_3280	255	3669577	3669831	whiB1_2	BCGDan_3412	255	ND	ND	ND	ND	ND	ND	ND	ND	ND	ND
3548511	3550016	BCG_3247c	BCG_3247c	1506	3647663	3649168	BCG_3340c	BCG_3340c	1506	3528328	3529833	BCGDan_3281	BCGDan_3281	1506	3669893	3671398	BCGDan_3413	BCGDan_3413	1506	ND	ND	ND	ND	ND	ND	ND	ND	ND	ND
3550033	3550248	TB7.3_1	BCG_3248c	216	3649185	3649400	TB7.3_2	BCG_3341c	216	3529850	3530065	TB7.3_1	BCGDan_3282	216	3671415	3671630	TB7.3_2	BCGDan_3414	216	ND	ND	ND	ND	ND	ND	ND	ND	ND	ND
3550533	3550838	BCG_3249c	BCG_3249c	306	3649685	3649990	BCG_3342c	BCG_3342c	306	3530350	3530655	BCGDan_3283	BCGDan_3283	306	3671915	3672220	BCGDan_3415	BCGDan_3415	306	ND	ND	ND	ND	ND	ND	ND	ND	ND	ND
3550835	3551386	BCG_3250c	BCG_3250c	552	3649987	3650538	BCG_3343c	BCG_3343c	552	3530652	3531203	BCGDan_3284	BCGDan_3284	552	3672217	3672768	BCGDan_3416	BCGDan_3416	552	ND	ND	ND	ND	ND	ND	ND	ND	ND	ND
3551383	3552033	sigH_1	BCG_3251c	651	3650535	3651185	sigH_2	BCG_3344c	651	3531200	3531850	sigH_1	BCGDan_3285	651	3672765	3673415	sigH_2	BCGDan_3417	651	ND	ND	ND	ND	ND	ND	ND	ND	ND	ND
3552333	3553181	BCG_3252	BCG_3252	849	3651485	3652333	BCG_3345	BCG_3345	849	3532150	3532998	BCGDan_3286	BCGDan_3286	849	3673715	3674563	BCGDan_3418	BCGDan_3418	849	ND	ND	ND	ND	ND	ND	ND	ND	ND	ND
3553117	3553305	BCG_3253	BCG_3253	189	3652269	3652457	BCG_3346	BCG_3346	189	3532934	3533122	BCGDan_3287	BCGDan_3287	189	3674499	3674687	BCGDan_3419	BCGDan_3419	189	ND	ND	ND	ND	ND	ND	ND	ND	ND	ND
3553283	3553501	BCG_3254	BCG_3254	219	3652435	3652653	BCG_3347	BCG_3347	219	3533100	3533318	BCGDan_3288	BCGDan_3288	219	3674665	3674883	BCGDan_3420	BCGDan_3420	219	ND	ND	ND	ND	ND	ND	ND	ND	ND	ND
3553498	3554922	BCG_3255c	BCG_3255c	1425	3652650	3654074	BCG_3348c	BCG_3348c	1425	3533315	3534739	BCGDan_3289	BCGDan_3289	1425	3674880	3676304	BCGDan_3421	BCGDan_3421	1425	ND	ND	ND	ND	ND	ND	ND	ND	ND	ND
3555046	3555804	BCG_3256c	BCG_3256c	759	3654198	3654956	BCG_3349c	BCG_3349c	759	3534863	3535621	BCGDan_3290	BCGDan_3290	759	3676428	3677186	BCGDan_3422	BCGDan_3422	759	ND	ND	ND	ND	ND	ND	ND	ND	ND	ND
3555859	3557211	aroA_1	BCG_3257	1353	3655011	3656363	aroA_2	BCG_3350	1353	3535676	3537028	aroA_1	BCGDan_3291	1353	3677241	3678593	aroA_2	BCGDan_3423	1353	ND	ND	ND	ND	ND	ND	ND	ND	ND	ND
3557208	3558200	BCG_3258	BCG_3258	993	3656360	3657352	BCG_3351	BCG_3351	993	3537025	3538017	BCGDan_3292	BCGDan_3292	993	3678590	3679582	BCGDan_3424	BCGDan_3424	993	ND	ND	ND	ND	ND	ND	ND	ND	ND	ND
3558233	3559516	desA3_1	BCG_3259c	1284	3657385	3658668	desA3_2	BCG_3352c	1284	3538050	3539333	desA3_1	BCGDan_3293	1284	3679615	3680898	desA3_2	BCGDan_3425	1284	ND	ND	ND	ND	ND	ND	ND	ND	ND	ND
3559594	3560736	BCG_3260c	BCG_3260c	1143	3658746	3659888	BCG_3353c	BCG_3353c	1143	3539411	3540553	BCGDan_3294	BCGDan_3294	1143	3680976	3682118	BCGDan_3426	BCGDan_3426	1143	ND	ND	ND	ND	ND	ND	ND	ND	ND	ND
3622853	3624202	lat	BCG_3319c	1350	3659943	3660365	lat'	BCG_3354c	423	3602670	3604019	lat_1	BCGDan_3353	1350	3682173	3682595	lat_2	BCGDan_3427	423	ND	ND	ND	ND	ND	ND	ND	ND	ND	ND
3560846	3561355	BCG_3261c	BCG_3261c	510	3659998	3660108	BCG_3355c	BCG_3355c	111	3540663	3541172	BCGDan_3295	BCGDan_3295	510	3682228	3682338	BCGDan_3428	BCGDan_3428	111	ND	ND	ND	ND	ND	ND	ND	ND	ND	ND
3624253	3624705	BCG_3320c	BCG_3320c	453	3660416	3660868	BCG_3356c	BCG_3356c	453	3604070	3604522	BCGDan_3354	BCGDan_3354	453	3682646	3683098	BCGDan_3429	BCGDan_3429	453	ND	ND	ND	ND	ND	ND	ND	ND	ND	ND
3624736	3625983	BCG_3321	BCG_3321	1248	3660899	3662146	BCG_3357	BCG_3357	1248	3604553	3605800	BCGDan_3355	BCGDan_3355	1248	3683129	3684376	BCGDan_3430	BCGDan_3430	1248	ND	ND	ND	ND	ND	ND	ND	ND	ND	ND
3626010	3627494	pcd_1	BCG_3322	1485	3662173	3663657	pcd_2	BCG_3358	1485	3605827	3607311	pcd_1	BCGDan_3356	1485	3684403	3685887	pcd_2	BCGDan_3431	1485	ND	ND	ND	ND	ND	ND	ND	ND	ND	ND
3627594	3628403	BCG_3323c	BCG_3323c	810	3663757	3664566	BCG_3359c	BCG_3359c	810	3607411	3608220	BCGDan_3357	BCGDan_3357	810	3685987	3686796	BCGDan_3432	BCGDan_3432	810	ND	ND	ND	ND	ND	ND	ND	ND	ND	ND
3628474	3629139	BCG_3324	BCG_3324	666	3664637	3665302	BCG_3360	BCG_3360	666	3608291	3608956	BCGDan_3358	BCGDan_3358	666	3686867	3687532	BCGDan_3433	BCGDan_3433	666	ND	ND	ND	ND	ND	ND	ND	ND	ND	ND
3629183	3633724	lhr_1	BCG_3325	4542	3665346	3669887	lhr_2	BCG_3361	4542	3609000	3613541	lhr_1	BCGDan_3359	4542	3687576	3692117	lhr_2	BCGDan_3434	4542	ND	ND	ND	ND	ND	ND	ND	ND	ND	ND
3633728	3634495	nei_1	BCG_3326	768	3669891	3670658	nei_2	BCG_3362	768	3613545	3614312	nei_1	BCGDan_3360	768	3692121	3692888	nei_2	BCGDan_3435	768	ND	ND	ND	ND	ND	ND	ND	ND	ND	ND
3634518	3635432	lpqC_1	BCG_3327c	915	3670681	3671595	lpqC_2	BCG_3363c	915	3614335	3615249	lpqC_1	BCGDan_3361	915	3692911	3693825	lpqC_2	BCGDan_3436	915	ND	ND	ND	ND	ND	ND	ND	ND	ND	ND
3635459	3638371	atsB	BCG_3328c	2913	3671622	3674534	atsB_2	BCG_3364c	2913	3615276	3618188	atsB_1	BCGDan_3362	2913	3693852	3696764	atsB_2	BCGDan_3437	2913	ND	ND	ND	ND	ND	ND	ND	ND	ND	ND
3638391	3639308	BCG_3329c	BCG_3329c	918	3674554	3675471	BCG_3365c	BCG_3365c	918	3618208	3619125	BCGDan_3363	BCGDan_3363	918	3696784	3697701	BCGDan_3438	BCGDan_3438	918	ND	ND	ND	ND	ND	ND	ND	ND	ND	ND
3639320	3639985	phoY1_1	BCG_3330c	666	3675483	3676148	phoY1_2	BCG_3366c	666	3619137	3619802	phoY1_1	BCGDan_3364	666	3697713	3698378	phoY1_2	BCGDan_3439	666	ND	ND	ND	ND	ND	ND	ND	ND	ND	ND
3640093	3641850	glpD2_1	BCG_3331c	1758	3676256	3678013	glpD2_2	BCG_3367c	1758	3619910	3621667	glpD2_1	BCGDan_3365	1758	3698486	3700243	glpD2_2	BCGDan_3440	1758	ND	ND	ND	ND	ND	ND	ND	ND	ND	ND
3641931	3642536	'lpdA	BCG_3332c	606	3678094	3679509	lpdA	BCG_3368c	1416	3621748	3623163	lpdA_1	BCGDan_3366	1416	3700324	3701739	lpdA_2	BCGDan_3441	1416	ND	ND	ND	ND	ND	ND	ND	ND	ND	ND
ND	ND	ND	ND	ND	ND	ND	ND	ND	ND	3623366	3623845	BCGDan_3367	BCGDan_3367	480	3701942	3702421	BCGDan_3442	BCGDan_3442	480	ND	ND	ND	ND	ND	ND	ND	ND	ND	ND
ND	ND	ND	ND	ND	ND	ND	ND	ND	ND	3623864	3625033	amiA1_1	BCGDan_3368	1170	3702440	3703609	amiA1_2	BCGDan_3443	1170	ND	ND	ND	ND	ND	ND	ND	ND	ND	ND
ND	ND	ND	ND	ND	ND	ND	ND	ND	ND	3625030	3626214	amiB1_1	BCGDan_3369	1185	3703606	3704790	amiB1_2	BCGDan_3444	1185	ND	ND	ND	ND	ND	ND	ND	ND	ND	ND
ND	ND	ND	ND	ND	ND	ND	ND	ND	ND	3626279	3627085	deoD_1	BCGDan_3370	807	3704855	3705661	deoD_2	BCGDan_3445	807	ND	ND	ND	ND	ND	ND	ND	ND	ND	ND
ND	ND	ND	ND	ND	ND	ND	ND	ND	ND	3627089	3628693	pmmB_1	BCGDan_3371	1605	3705665	3707269	pmmB_2	BCGDan_3446	1605	ND	ND	ND	ND	ND	ND	ND	ND	ND	ND
ND	ND	ND	ND	ND	ND	ND	ND	ND	ND	3628695	3629318	upp_1	BCGDan_3372	624	3707271	3707894	upp_2	BCGDan_3447	624	ND	ND	ND	ND	ND	ND	ND	ND	ND	ND
ND	ND	ND	ND	ND	ND	ND	ND	ND	ND	3629423	3630322	sapM_1	BCGDan_3373	900	3707999	3708898	sapM_2	BCGDan_3448	900	ND	ND	ND	ND	ND	ND	ND	ND	ND	ND
ND	ND	ND	ND	ND	ND	ND	ND	ND	ND	3630346	3631608	BCGDan_3374	BCGDan_3374	1263	3708922	3710184	BCGDan_3449	BCGDan_3449	1263	ND	ND	ND	ND	ND	ND	ND	ND	ND	ND
ND	ND	ND	ND	ND	ND	ND	ND	ND	ND	3631629	3632555	BCGDan_3375	BCGDan_3375	927	3710205	3711131	BCGDan_3450	BCGDan_3450	927	ND	ND	ND	ND	ND	ND	ND	ND	ND	ND
ND	ND	ND	ND	ND	ND	ND	ND	ND	ND	3632930	3633241	BCGDan_3376	BCGDan_3376	312	3711506	3711817	BCGDan_3451	BCGDan_3451	312	ND	ND	ND	ND	ND	ND	ND	ND	ND	ND
ND	ND	ND	ND	ND	ND	ND	ND	ND	ND	3633312	3634409	add_1	BCGDan_3377	1098	3711888	3712985	add_2	BCGDan_3452	1098	ND	ND	ND	ND	ND	ND	ND	ND	ND	ND
ND	ND	ND	ND	ND	ND	ND	ND	ND	ND	3634409	3635692	deoA_1	BCGDan_3378	1284	3712985	3714268	deoA_2	BCGDan_3453	1284	ND	ND	ND	ND	ND	ND	ND	ND	ND	ND
ND	ND	ND	ND	ND	ND	ND	ND	ND	ND	3635689	3636090	cdd_1	BCGDan_3379	402	3714265	3714666	cdd_2	BCGDan_3454	402	ND	ND	ND	ND	ND	ND	ND	ND	ND	ND
ND	ND	ND	ND	ND	ND	ND	ND	ND	ND	3636327	3636665	sdhC_1	BCGDan_3380	339	3714903	3715241	sdhC_2	BCGDan_3455	339	ND	ND	ND	ND	ND	ND	ND	ND	ND	ND
ND	ND	ND	ND	ND	ND	ND	ND	ND	ND	3636662	3637096	sdhD_1	BCGDan_3381	435	3715238	3715672	sdhD_2	BCGDan_3456	435	ND	ND	ND	ND	ND	ND	ND	ND	ND	ND
ND	ND	ND	ND	ND	ND	ND	ND	ND	ND	3637225	3638997	sdhA_1	BCGDan_3382	1773	3715801	3717573	sdhA_2	BCGDan_3457	1773	ND	ND	ND	ND	ND	ND	ND	ND	ND	ND
ND	ND	ND	ND	ND	ND	ND	ND	ND	ND	3638997	3639788	sdhB_1	BCGDan_3383	792	3717573	3718364	sdhB_2	BCGDan_3458	792	ND	ND	ND	ND	ND	ND	ND	ND	ND	ND
ND	ND	ND	ND	ND	ND	ND	ND	ND	ND	3639867	3640295	BCGDan_3384	BCGDan_3384	429	3718443	3718871	BCGDan_3459	BCGDan_3459	429	ND	ND	ND	ND	ND	ND	ND	ND	ND	ND
ND	ND	ND	ND	ND	ND	ND	ND	ND	ND	3640299	3640541	BCGDan_3385	BCGDan_3385	243	3718875	3719117	BCGDan_3460	BCGDan_3460	243	ND	ND	ND	ND	ND	ND	ND	ND	ND	ND
ND	ND	ND	ND	ND	ND	ND	ND	ND	ND	3640663	3641277	BCGDan_3386	BCGDan_3386	615	3719239	3719853	BCGDan_3461	BCGDan_3461	615	ND	ND	ND	ND	ND	ND	ND	ND	ND	ND
1	1524	dnaA_1	BCG_0001	1524	29668	31191	dnaA_2	BCG_0031	1524	1	1524	dnaA_1	BCGDan_0001	1524	4397238	4398761	dnaA_2	BCGDan_4070	1524	1	1524	dnaA_1	BCGDan_sapMKO_0001	1524	4318155	4319645	dnaA_2	BCGDan_sapMKO_3996	1491
2052	3260	dnaN_1	BCG_0002	1209	31719	32927	dnaN_2	BCG_0032	1209	2052	3260	dnaN_1	BCGDan_0002	1209	4399289	4400497	dnaN_2	BCGDan_4071	1209	2127	3260	dnaN_1	BCGDan_sapMKO_0002	1134	4320248	4321381	dnaN_2	BCGDan_sapMKO_3997	1134
3280	4437	recF_1	BCG_0003	1158	32947	34104	recF_2	BCG_0033	1158	3280	4437	recF_1	BCGDan_0003	1158	4400517	4401674	recF_2	BCGDan_4072	1158	3451	4437	recF_1	BCGDan_sapMKO_0003	987	4321572	4322558	recF_2	BCGDan_sapMKO_3998	987
4434	4997	BCG_0004	BCG_0004	564	34101	34664	BCG_0034	BCG_0034	564	4434	4997	BCGDan_0004	BCGDan_0004	564	4401671	4402234	BCGDan_4073	BCGDan_4073	564	4434	4997	BCGDan_sapMKO_0004	BCGDan_sapMKO_0004	564	4322555	4323118	BCGDan_sapMKO_3999	BCGDan_sapMKO_3999	564
5123	7267	gyrB_1	BCG_0005	2145	34790	36934	gyrB_2	BCG_0035	2145	5123	7267	gyrB_1	BCGDan_0005	2145	4402360	4403364	gyrB	BCGDan_4074	1005	5123	7267	gyrB_1	BCGDan_sapMKO_0005	2145	4323244	4324248	gyrB_2	BCGDan_sapMKO_4000	1005
4366182	4367402	BCG_3973	BCG_3973	1221	21327	22547	BCG_0021	BCG_0021	1221	4388897	4390117	BCGDan_4060	BCGDan_4060	1221	4403474	4404694	BCGDan_4075	BCGDan_4075	1221	4309781	4311001	BCGDan_sapMKO_3986	BCGDan_sapMKO_3986	1221	4324358	4325578	BCGDan_sapMKO_4001	BCGDan_sapMKO_4001	1221
4367423	4368157	BCG_3974c	BCG_3974c	735	22568	23302	BCG_0022c	BCG_0022c	735	4390138	4390872	BCGDan_4061	BCGDan_4061	735	4404715	4405449	BCGDan_4076	BCGDan_4076	735	4311022	4311756	BCGDan_sapMKO_3987	BCGDan_sapMKO_3987	735	4325599	4326333	BCGDan_sapMKO_4002	BCGDan_sapMKO_4002	735
4368447	4369481	parB_1	BCG_3975c	1035	23592	24626	parB_2	BCG_0023c	1035	4391162	4392196	parB_1	BCGDan_4062	1035	4405739	4406773	parB_2	BCGDan_4077	1035	4312046	4313080	parB_1	BCGDan_sapMKO_3988	1035	4326623	4327657	parB_2	BCGDan_sapMKO_4003	1035
4369478	4370521	parA_1	BCG_3976c	1044	24623	25666	parA_2	BCG_0024c	1044	4392193	4393236	parA_1	BCGDan_4063	1044	4406770	4407813	parA_2	BCGDan_4078	1044	4313077	4313985	parA_1	BCGDan_sapMKO_3989	909	4327654	4328562	parA_2	BCGDan_sapMKO_4004	909
4370518	4371192	gid_1	BCG_3977c	675	25663	26337	gid_2	BCG_0025c	675	4393233	4393907	gid_1	BCGDan_4064	675	4407810	4408484	gid_2	BCGDan_4079	675	4314117	4314791	gid_1	BCGDan_sapMKO_3990	675	4328694	4329368	gid_2	BCGDan_sapMKO_4005	675
4371324	4371887	BCG_3978c	BCG_3978c	564	26469	27032	BCG_0026c	BCG_0026c	564	4394039	4394602	BCGDan_4065	BCGDan_4065	564	4408616	4409179	BCGDan_4080	BCGDan_4080	564	4314923	4315486	BCGDan_sapMKO_3991	BCGDan_sapMKO_3991	564	4329500	4330063	BCGDan_sapMKO_4006	BCGDan_sapMKO_4006	564
4371959	4373059	BCG_3979c	BCG_3979c	1101	27104	28204	BCG_0027c	BCG_0027c	1101	4394674	4395774	BCGDan_4066	BCGDan_4066	1101	4409251	4410351	BCGDan_4081	BCGDan_4081	1101	4315558	4316658	BCGDan_sapMKO_3992	BCGDan_sapMKO_3992	1101	4330135	4331235	BCGDan_sapMKO_4007	BCGDan_sapMKO_4007	1101
4373043	4373405	BCG_3980c	BCG_3980c	363	28188	28550	BCG_0028c	BCG_0028c	363	4395758	4396120	BCGDan_4067	BCGDan_4067	363	4410335	4410697	BCGDan_4082	BCGDan_4082	363	4316642	4317004	BCGDan_sapMKO_3993	BCGDan_sapMKO_3993	363	4331219	4331581	BCGDan_sapMKO_4008	BCGDan_sapMKO_4008	363
4373402	4373779	rnpA_1	BCG_3981c	378	28547	28924	rnpA_2	BCG_0029c	378	4396117	4396494	rnpA_1	BCGDan_4068	378	4410694	4411071	rnpA_2	BCGDan_4083	378	4317001	4317267	rnpA_1	BCGDan_sapMKO_3994	267	4331578	4331955	rnpA_2	BCGDan_sapMKO_4009	378
4373776	4373919	rpmH_1	BCG_3982c	144	28921	29064	rpmH_2	BCG_0030c	144	4396491	4396634	rpmH_1	BCGDan_4069	144	4411068	4411211	rpmH_2	BCGDan_4084	144	4317375	4317518	rpmH_1	BCGDan_sapMKO_3995	144	4331952	4332095	rpmH_2	BCGDan_sapMKO_4010	144
4359588	4363142	BCG_3967	BCG_3967	3555	16731	18287	BCG_0015	BCG_0015	1557	ND	ND	ND	ND	ND	ND	ND	ND	ND	ND	ND	ND	ND	ND	ND	ND	ND	ND	ND	ND
4363177	4363767	sigMa_1	BCG_3968	591	18322	18912	sigMa_2	BCG_0016	591	ND	ND	ND	ND	ND	ND	ND	ND	ND	ND	ND	ND	ND	ND	ND	ND	ND	ND	ND	ND
4363656	4363844	sigMb_1	BCG_3969	189	18801	18989	sigMb_2	BCG_0017	189	ND	ND	ND	ND	ND	ND	ND	ND	ND	ND	ND	ND	ND	ND	ND	ND	ND	ND	ND	ND
4363860	4364624	BCG_3970	BCG_3970	765	19005	19769	BCG_0018	BCG_0018	765	ND	ND	ND	ND	ND	ND	ND	ND	ND	ND	ND	ND	ND	ND	ND	ND	ND	ND	ND	ND
4364718	4365725	trxB2_1	BCG_3971	1008	19863	20870	trxB2_2	BCG_0019	1008	ND	ND	ND	ND	ND	ND	ND	ND	ND	ND	ND	ND	ND	ND	ND	ND	ND	ND	ND	ND
4365722	4366072	trxC_1	BCG_3972	351	20867	21217	trxC_2	BCG_0020	351	ND	ND	ND	ND	ND	ND	ND	ND	ND	ND	ND	ND	ND	ND	ND	ND	ND	ND	ND	ND
7302	9818	gyrA_1	BCG_0006	2517	36969	39485	gyrA_2	BCG_0036	2517	ND	ND	ND	ND	ND	ND	ND	ND	ND	ND	ND	ND	ND	ND	ND	ND	ND	ND	ND	ND
9914	10828	BCG_0007	BCG_0007	915	39581	40495	BCG_0037	BCG_0037	915	ND	ND	ND	ND	ND	ND	ND	ND	ND	ND	ND	ND	ND	ND	ND	ND	ND	ND	ND	ND
11874	12311	BCG_0008c	BCG_0008c	438	41541	41978	BCG_0038c	BCG_0038c	438	ND	ND	ND	ND	ND	ND	ND	ND	ND	ND	ND	ND	ND	ND	ND	ND	ND	ND	ND	ND
12468	13016	ppiA_1	BCG_0009	549	42135	42683	ppiA_2	BCG_0039	549	ND	ND	ND	ND	ND	ND	ND	ND	ND	ND	ND	ND	ND	ND	ND	ND	ND	ND	ND	ND
13222	13557	BCG_0010c	BCG_0010c	336	42889	43224	BCG_0040c	BCG_0040c	336	ND	ND	ND	ND	ND	ND	ND	ND	ND	ND	ND	ND	ND	ND	ND	ND	ND	ND	ND	ND
13713	13994	BCG_0011c	BCG_0011c	282	43380	43661	BCG_0041c	BCG_0041c	282	ND	ND	ND	ND	ND	ND	ND	ND	ND	ND	ND	ND	ND	ND	ND	ND	ND	ND	ND	ND
14088	14876	BCG_0012	BCG_0012	789	43755	44543	BCG_0042	BCG_0042	789	ND	ND	ND	ND	ND	ND	ND	ND	ND	ND	ND	ND	ND	ND	ND	ND	ND	ND	ND	ND
14913	15611	trpG_1	BCG_0013	699	44580	45278	trpG_2	BCG_0043	699	ND	ND	ND	ND	ND	ND	ND	ND	ND	ND	ND	ND	ND	ND	ND	ND	ND	ND	ND	ND
15589	16734	'pknB	BCG_0014c	1146	45256	47136	pknB	BCG_0044c	1881	ND	ND	ND	ND	ND	ND	ND	ND	ND	ND	ND	ND	ND	ND	ND	ND	ND	ND	ND	ND
